# Supplementary material for: Cover versions as an impact indicator in popular music: A quantitative network analysis
Source: PLoS One. 2021 Apr 19;16(4):e0250212. doi: 10.1371/journal.pone.0250212 (PMC8055012; doi:10.1371/journal.pone.0250212)
Supplement: S1 File — (CSV) [file pone.0250212.s001.csv]

Id	Label	country	songs	active_period	starting_decade	main_genre	weighted indegree	weighted outdegree	weighted degree	pageranks	betweenesscentrality,,,,,,,
1	Sant Andreu Jazz Band	Spain			2000s		0	206	206	0.000002	0,,,,,,,
2	Sidney Bechet	United States	2428	1920s - 1950s	1920s	Jazz	218	71	289	0.000064	260816,,,,,,,
3	Red Roseland Cornpickers	Sweden			1980s		0	7	7	0.000002	0,,,,,,,
4	Allan Vach�	United States	247	1980s - 2000s	1980s	Jazz	0	223	223	0.000002	0,,,,,,,
5	Allen Toussaint	United States	464	1950s - 2010s	1950s	R&B	140	193	333	0.000081	2006501,,,,,,,
6	Terry Lightfoot	United Kingdom	152	1950s - 2000s	1950s	Jazz	0	45	45	0.000002	0,,,,,,,
7	Vincent Peirani	France	90	2000s - 2010s	2000s	Jazz	0	19	19	0.000002	0,,,,,,,
8	#�NOMBRE?	France			2010s		0	5	5	0.000002	0,,,,,,,
9	Professor Plum's Jazz	United States			1980s		0	9	9	0.000002	0,,,,,,,
10	Bob Wilber	United States	566	1940s - 2010s	1940s	Jazz	0	272	272	0.000002	0,,,,,,,
11	Claude Luter	France	179	1940s - 1990s	1940s	Jazz	161	40	201	0.00004	57533,,,,,,,
12	Ren� Franc	France			1970s		0	8	8	0.000002	0,,,,,,,
13	Soprano Summit	United States	88	1970s - 2000s	1970s	Jazz	0	34	34	0.000002	0,,,,,,,
14;"""Arne """"Papa"""" Bue Jensen""";Denmark;;;1950s;;13;69;82;0.000005;78132,,,,,,,
15	Monty Sunshine	United Kingdom	189	1960s - 2000s	1960s	Jazz	0	50	50	0.000002	0,,,,,,,
16	Ronnie Magri	United States	30	2000s	2000s	Pop/Rock	0	11	11	0.000002	0,,,,,,,
17	Bria Skonberg	Canada	65	2000s - 2020s	2000s	Jazz	0	41	41	0.000002	0,,,,,,,
18	Elvin Jones	United States	565	1950s - 2000s	1950s	Jazz	118	88	206	0.000013	70388,,,,,,,
19	Michel Doneda	France	105	1980s - 2000s	1980s	Jazz	0	1	1	0.000002	0,,,,,,,
20	Solomon Douglas	United States	31		2000s	Jazz	0	46	46	0.000002	0,,,,,,,
21	Bill Barrett & Marcus Watkins	United States			2010s		0	9	9	0.000002	0,,,,,,,
22	Eight to the Bar	United States	155	1990s - 2010s	1990s	Jazz	0	22	22	0.000002	0,,,,,,,
23	Martha Davis [1]	United States			1940s		0	24	24	0.000002	0,,,,,,,
24	Aki Takase	Japan	410	1970s - 2010s	1970s	Jazz	4	167	171	0.000003	12209,,,,,,,
25	The Swing Kittens	United States			2010s		0	34	34	0.000002	0,,,,,,,
26	The Ditties	Lithuania			2010s		0	11	11	0.000002	0,,,,,,,
27	Sister Swing	United States	68		1990s	Jazz	0	92	92	0.000002	0,,,,,,,
28	Chubby Checker	United States	684	1950s - 2010s	1950s	R&B	132	82	214	0.000138	1501436,,,,,,,
29	Fats Waller	United States	2223	1920s - 1940s	1920s	Jazz	1105	83	1188	0.000614	1249863,,,,,,,
30	Pete Jacobs' Wartime Radio Revue	United States			2000s		0	31	31	0.000002	0,,,,,,,
31	The D's 3	United States			1990s		0	10	10	0.000002	0,,,,,,,
32	Jasmine	United States	14	2000s	2000s	Pop/Rock	0	6	6	0.000002	0,,,,,,,
33	Homer and Jethro	United States			1940s		11	172	183	0.00001	623886,,,,,,,
34	Matthieu Bor�	France	20	2000s	2000s	Jazz	0	33	33	0.000002	0,,,,,,,
35	Cluster Sisters	Brazil			2010s		0	16	16	0.000002	0,,,,,,,
36	Jimmy Dorsey	United States	905	1920s - 1950s	1920s	Jazz	2850	136	2986	0.001026	6224184,,,,,,,
37	The Andrews Sisters	United States	2108	1930s - 1960s	1930s	Vocal	219	200	419	0.000148	3161799,,,,,,,
38	Alison Fraser	United States	118	1990s - 2000s	1990s	Easy Listening	2	19	21	0.000003	369,,,,,,,
39	Thrill Collins	United Kingdom	1		2010s	Pop/Rock	0	5	5	0.000002	0,,,,,,,
40	Take That	United Kingdom	387	1990s - 2010s	1990s	Dance	50	8	58	0.00002	69158,,,,,,,
41	Alexander O'Neal	United States	229	1980s - 2010s	1980s	R&B	6	19	25	0.000003	5894,,,,,,,
42	G4	United Kingdom	60	2000s - 2010s	2000s	Dance	0	49	49	0.000002	0,,,,,,,
43	Scouting for Girls	United Kingdom	123	2000s - 2010s	2000s	Alternative/Indie Rock	0	7	7	0.000002	0,,,,,,,
44	Cairn String Quartet	United Kingdom			2010s		0	119	119	0.000002	0,,,,,,,
45	Fletan Power	Spain	1124	2010s	2010s	Dance	0	850	850	0.000002	0,,,,,,,
46	McAlmont & Butler	United Kingdom	36	1990s - 2000s	1990s	Alternative/Indie Rock	2	1	3	0.000003	8,,,,,,,
47	The Concretes	Sweden	104	1990s - 2010s	1990s	Alternative/Indie Rock	0	5	5	0.000002	0,,,,,,,
48	Boyz II Men	United States	505	1980s - 2010s	1980s	R&B	101	75	176	0.000026	1309997,,,,,,,
49	The North West Gospel Chamber Ensemble				1990s		0	15	15	0.000002	0,,,,,,,
50	Gry Harrit	Denmark			1990s		0	3	3	0.000002	0,,,,,,,
51	Arvid	Denmark			1990s		0	3	3	0.000002	0,,,,,,,
52	The Wedding Present	United Kingdom	572	1980s - 2010s	1980s	Alternative/Indie Rock	31	40	71	0.00004	328571,,,,,,,
53	Chris Norman	United Kingdom	5		1980s	Pop/Rock	45	16	61	0.000014	51042,,,,,,,
54	Boyce Avenue	United States	91	2000s - 2010s	2000s	Alternative/Indie Rock	2	265	267	0.000003	2950,,,,,,,
55	Leroy Mafia		45		1990s	Pop/Rock	0	1	1	0.000002	0,,,,,,,
56	Barbra Zinger	Brazil			2000s		0	25	25	0.000002	0,,,,,,,
57	The Baseballs	Germany	122	2000s - 2010s	2000s	Pop/Rock	0	77	77	0.000002	0,,,,,,,
58	Sarah Uzice	United Kingdom			2010s		0	6	6	0.000002	0,,,,,,,
59	Jamaica Soundsystem	Germany	8	2000s	2000s	Reggae	0	27	27	0.000002	0,,,,,,,
60	Orchester Bruno Bertone	Germany			1980s		0	112	112	0.000002	0,,,,,,,
61	Martin Ermen	Germany			2000s		0	57	57	0.000002	0,,,,,,,
62	Royal Liverpool Philharmonic Orchestra	United Kingdom	268	1970s - 2010s	1970s	Classical	0	19	19	0.000002	0,,,,,,,
63	The Moon Loungers	United Kingdom			2010s		0	121	121	0.000002	0,,,,,,,
64	Max Arnald	United Kingdom			2010s		0	39	39	0.000002	0,,,,,,,
65	Michael Prins	Netherlands			2010s		0	1	1	0.000002	0,,,,,,,
66	Julia van der Toorn	Netherlands			2010s		0	14	14	0.000002	0,,,,,,,
67	Tapani Kansa	Finland	241	1990s	1990s	Pop/Rock	4	182	186	0.000003	5266,,,,,,,
68	Dirk Michaelis	Germany	8		2010s	Pop/Rock	0	21	21	0.000002	0,,,,,,,
69	MiniStars	Portugal			1980s		0	13	13	0.000002	0,,,,,,,
70	Camilla Kerslake	United Kingdom	22	2000s - 2010s	2000s	Vocal	0	17	17	0.000002	0,,,,,,,
71	Jonathan & Charlotte	United Kingdom	27	2010s	2010s	Vocal	0	22	22	0.000002	0,,,,,,,
72	Ross Antony	United Kingdom	136	2000s - 2010s	2000s	Pop/Rock	0	51	51	0.000002	0,,,,,,,
73	Boyzone	Ireland	359	1990s - 2010s	1990s	Dance	4	33	37	0.000003	2813,,,,,,,
74	Eoghan Quigg	United Kingdom	11	2000s	2000s	Soft Rock	0	10	10	0.000002	0,,,,,,,
75	Out of the Blue [Oxford]	United Kingdom			2000s		0	228	228	0.000002	0,,,,,,,
76	Holly Lang		2		2000s	Pop/Rock	0	4	4	0.000002	0,,,,,,,
77	Elliot Minor	United Kingdom	36	2000s	2000s	Alternative/Indie Rock	0	1	1	0.000002	0,,,,,,,
78	Only Men Aloud	United Kingdom	74		2000s	Classical	0	27	27	0.000002	0,,,,,,,
79	Gareth Malone	United Kingdom	16	2000s - 2010s	2000s	Classical	0	15	15	0.000002	0,,,,,,,
80	Geoff Gascoyne	United Kingdom	54	2000s	2000s	Jazz	0	27	27	0.000002	0,,,,,,,
81	Arnold Toutain	France	1		2000s	International	0	29	29	0.000002	0,,,,,,,
82	Lee Mead	United Kingdom			2000s		0	63	63	0.000002	0,,,,,,,
83	The Wurzels	United Kingdom	129	1960s - 1970s	1960s	Folk	5	47	52	0.000005	29838,,,,,,,
84	Ella Henderson	United Kingdom	30	2010s	2010s	Pop/Rock	20	5	25	0.000006	6971,,,,,,,
85	Joe Dassin	United States	726	1960s - 1980s	1960s	Vocal	47	87	134	0.00003	745184,,,,,,,
86	Van Morrison	United Kingdom	1138	1950s - 2010s	1950s	Hard Rock	955	191	1146	0.000437	5877079,,,,,,,
87	Mae Robertson	United States	106	1990s	1990s	Folk	0	35	35	0.000002	0,,,,,,,
88	Don Jackson		96		1990s	Classical	0	8	8	0.000002	0,,,,,,,
89	Joey DeFrancesco	United States	538	1980s - 2020s	1980s	Jazz	0	282	282	0.000002	0,,,,,,,
90	Georgie Fame	United Kingdom	778	1950s - 2010s	1950s	Blues	162	157	319	0.000095	1917518,,,,,,,
91	Widespread Panic	United States	532	1980s - 2010s	1980s	Rock & Roll/Roots	17	33	50	0.000007	26081,,,,,,,
92	Marley's Ghost	United States	145	1990s - 2000s	1990s	Folk	0	32	32	0.000002	0,,,,,,,
93	Jackie DeShannon	United States	533	1950s - 2010s	1950s	Pop/Rock	683	83	766	0.000443	6388987,,,,,,,
94	Milagro Saints	United States			2000s		0	1	1	0.000002	0,,,,,,,
95	Jerry Garcia	United States	780	1960s - 1990s	1960s	Hard Rock	87	127	214	0.000051	957190,,,,,,,
96	Highland Heights	Canada			1990s		0	6	6	0.000002	0,,,,,,,
97	The Pride	Switzerland	6		1990s		0	3	3	0.000002	0,,,,,,,
98;"""Dennis """"Cannonball"""" Caplinger""";United States;209;;2000s;Country;0;198;198;0.000002;0,,,,,,,
99	Gabe Witcher	United States	99		2000s	Country	0	63	63	0.000002	0,,,,,,,
100	David West	United States	314	1990s - 2000s	1990s	Country	0	101	101	0.000002	0,,,,,,,
101	Tom Ball	United States	225	1970s - 2000s	1970s	Blues	0	73	73	0.000002	0,,,,,,,
102	Tom Corbett	United States	55	2000s	2000s	Pop/Rock	0	34	34	0.000002	0,,,,,,,
103	Danny Wilson [US]	United States			2000s		0	12	12	0.000002	0,,,,,,,
104	Al DiMarco	United States			2000s		0	12	12	0.000002	0,,,,,,,
105	Vitamin String Quartet	United States	4118	1990s - 2020s	1990s	Classical	0	3134	3134	0.000002	0,,,,,,,
106	Passenger	United Kingdom	3		2010s	Pop/Rock	52	16	68	0.000009	65792,,,,,,,
107	Joe Higgs	Jamaica	105	1970s - 1990s	1970s	Reggae	1	7	8	0.000003	303,,,,,,,
108	Arthur Lipner	United States	120	1980s - 2010s	1980s	Jazz	0	122	122	0.000002	0,,,,,,,
109	Hewlett, Anderson & Waslousky	United States	11		2000s	Pop/Rock	0	16	16	0.000002	0,,,,,,
110	Glen Hansard	Ireland	121	1980s - 2010s	1980s	Alternative/Indie Rock	72	16	88	0.000014	346852,,,,,,,
111	Deacon Blue	United Kingdom	336	1980s - 2020s	1980s	Pop/Rock	1	9	10	0.000003	6888,,,,,,,
112	Kirka	Finland	417	1960s - 2000s	1960s	Alternative/Indie Rock	8	150	158	0.000006	682486,,,,,,,
113	The Secret Machines				2000s		0	5	5	0.000002	0,,,,,,,
114	Headband	United States	9	1970s - 1980s	1970s	Pop/Rock	0	8	8	0.000002	0,,,,,,,
115	The Frames	Ireland	182	1990s - 2010s	1990s	Alternative/Indie Rock	0	9	9	0.000002	0,,,,,,,
116	Gov't Mule	United States	379	1990s - 2010s	1990s	Rock & Roll/Roots	2	124	126	0.000002	2345,,,,,,,
117	The Revelators [AU]	Australia			1990s		0	22	22	0.000002	0,,,,,,,
118	The Flying Pickets	United Kingdom	133	1960s - 1990s	1960s	Vocal	9	105	114	0.000009	53144,,,,,,,
119	Cristina	United States	65		1980s	Latin	0	5	5	0.000002	0,,,,,,,
120	The Belfast Cowboys	United States	13		2000s	Pop/Rock	0	13	13	0.000002	0,,,,,,,
121	Miriam Makeba	South Africa	785	1960s - 2000s	1960s	International	70	18	88	0.000032	287851,,,,,,,
122	Dorothy Morrison	United States	10		1960s	Pop/Rock	0	10	10	0.000002	0,,,,,,,
123	Esther Phillips	United States	656	1940s - 1980s	1940s	R&B	21	143	164	0.000009	336284,,,,,,,
124	The Dixie Flyers	United States	16		1970s	Blues	0	4	4	0.000002	0,,,,,,,
125	Graziano Romani	Italy	67		1990s	Pop/Rock	0	40	40	0.000002	0,,,,,,,
126	Frank Shiner	United States	26	2010s	2010s	Jazz	0	20	20	0.000002	0,,,,,,,
127	Della Reese	United States	680	1950s - 2010s	1950s	Vocal	10	226	236	0.000008	117809,,,,,,,
128	P.P. Arnold	United States	146	1960s - 2010s	1960s	R&B	96	17	113	0.000112	472007,,,,,,,
129	Hothouse Flowers	Ireland	175	1980s - 2010s	1980s	Alternative/Indie Rock	0	12	12	0.000002	0,,,,,,,
130	Delbert McClinton	United States	489	1970s - 2010s	1970s	Blues	116	91	207	0.000055	1137426,,,,,,,
131	Dan Penn	United States	118	1960s - 2000s	1960s	Country	119	24	143	0.0002	663623,,,,,,,
132	Rob Ickes	United States	236	1990s - 2010s	1990s	Country	0	87	87	0.000002	0,,,,,,,
133	Raul Malo	United States	152	1990s - 2010s	1990s	Country	0	73	73	0.000002	0,,,,,,,
134	Pat Flynn	United States	48		2000s	Country	0	17	17	0.000002	0,,,,,,,
135	Dave Pomeroy	United States	18	2000s	2000s	Country	0	11	11	0.000002	0,,,,,,,
136	Grandpa Nick Sessie Band	Netherlands			1990s		0	27	27	0.000002	0,,,,,,,
137	The Rifters	United States	12	2000s	2000s	Folk	0	4	4	0.000002	0,,,,,,,
138	Marie Mazziotti	United States	46	2000s	2000s	Vocal	0	40	40	0.000002	0,,,,,,,
139	Josh Graves	United States	282	1940s - 2000s	1940s	Country	6	41	47	0.000004	8546,,,,,,,
140	EVM	United States	1		2010s		0	8	8	0.000002	0,,,,,,,
141	Ben Currie	United Kingdom	9	2000s	2000s	Folk	0	6	6	0.000002	0,,,,,,,
142	Everclear	United States	256	1990s - 2010s	1990s	Alternative/Indie Rock	5	26	31	0.000004	14877,,,,,,,
143	Steel Pulse	United Kingdom	328	1970s - 2010s	1970s	Reggae	1	14	15	0.000003	614,,,,,,,
144	Lagwagon	United States	236	1990s - 2010s	1990s	Alternative/Indie Rock	40	12	52	0.000036	206135,,,,,,,
145	Jetsurfers	Norway	57	1990s - 2000s	1990s	Pop/Rock	0	9	9	0.000002	0,,,,,,,
146	Del Amitri	United Kingdom	190	1980s - 2010s	1980s	Alternative/Indie Rock	19	6	25	0.000004	4662,,,,,,,
147	Billy Ray Cyrus	United States	326	1980s - 2020s	1980s	Country	14	29	43	0.000012	328506,,,,,,,
148	El Chicano	United States	91	1970s - 1990s	1970s	R&B	27	24	51	0.000015	190782,,,,,,,
149	Iain Matthews	United Kingdom	71		1970s	Pop/Rock	0	89	89	0.000002	0,,,,,,,
150	The Black Sorrows	Australia	183	1980s - 2000s	1980s	Pop/Rock	0	39	39	0.000002	0,,,,,,,
151	Claude Sirois	Canada			2000s		0	7	7	0.000002	0,,,,,,,
152	Jan Keizer	Netherlands	69	1970s - 2010s	1970s	Foreign Language Rock	1	61	62	0.000003	4676,,,,,,,
153	Reel Big Fish	United States	328	1990s - 2010s	1990s	Alternative/Indie Rock	1	35	36	0.000002	155,,,,,,,
154	Jimmy Buffett	United States	744	1960s - 2010s	1960s	Pop/Rock	162	84	246	0.00003	593137,,,,,,,
155	Bamse	Denmark	47		1970s	Children's	4	90	94	0.000005	26187,,,,,,,
156	Freddie Scott	United States	139	1960s - 1970s	1960s	R&B	73	38	111	0.000076	280929,,,,,,,
157	Johnny Rivers	United States	603	1960s - 2010s	1960s	Pop/Rock	377	169	546	0.000224	5299768,,,,,,,
158	Steinar Albrigtsen	Norway	65	1990s	1990s	Country	1	40	41	0.000002	2758,,,,,,,
159	Laurel Aitken	Jamaica	867	1950s - 2000s	1950s	Reggae	1	18	19	0.000003	182,,,,,,,
160	Court Jester's Crew	Germany			2000s		0	3	3	0.000002	0,,,,,,,
161	The Rezidudes				2000s		0	18	18	0.000002	0,,,,,,,
162	Chuck Wagon and The Wheels	United States			1980s		0	4	4	0.000002	0,,,,,,,
163	Tonic Sol-fa	United States	159	1990s - 2000s	1990s	Vocal	0	59	59	0.000002	0,,,,,,,
164	Shooting Gallery	United States	13	1990s	1990s	Pop/Rock	0	4	4	0.000002	0,,,,,,,
165	Eric Stone	United States	114	2000s	2000s	Pop/Rock	0	9	9	0.000002	0,,,,,,,
166	Magadog		33	1990s	1990s	Alternative/Indie Rock	0	1	1	0.000002	0,,,,,,,
167	Soul Incision	United States	12	2000s	2000s	R&B	0	10	10	0.000002	0,,,,,,,
168	The James D. Orchestra	United States	14		2000s	Pop/Rock	0	11	11	0.000002	0,,,,,,,
169	Tim Armstrong	United States	1	2010s	2010s	Alternative/Indie Rock	0	72	72	0.000002	0,,,,,,,
170	Guns 'n' Horses				2010s		0	5	5	0.000002	0,,,,,,,
171	Wilko Johnson	United Kingdom	143	1970s - 2010s	1970s	Rock & Roll/Roots	10	30	40	0.000004	365,,,,,,,
172	The Moody Brothers	United States	91	1980s - 2000s	1980s	Country	1	7	8	0.000003	119,,,,,,,
173	The Texas Mavericks				1980s		1	6	7	0.000003	429,,,,,,,
174	The Senators	United Kingdom	1	1960s	1960s	Pop/Rock	0	1	1	0.000002	0,,,,,,,
175	Brian Kennedy [GB]	United Kingdom			1990s		1	43	44	0.000003	92005,,,,,,,
176	Busted	United Kingdom	140	2000s - 2010s	2000s	Pop/Rock	2	7	9	0.000003	321,,,,,,,
177	Ka'au Crater Boys	United States	62	1990s	1990s	International	0	12	12	0.000002	0,,,,,,,
178	Ellert Driessen	Netherlands			1990s		0	2	2	0.000002	0,,,,,,,
179	Johnny Hansen	Denmark	1	1980s	1980s	Pop/Rock	0	16	16	0.000002	0,,,,,,,
180	Bennie Arbeel	Netherlands			1990s		0	15	15	0.000002	0,,,,,,,
181	Freddy Curci	Canada	22		1990s	Pop/Rock	0	1	1	0.000002	0,,,,,,,
182	Papa Doo Run Run	United States	104	1990s - 2000s	1990s	Classical	0	28	28	0.000002	0,,,,,,,
183	Fabulous Four	Sweden			1960s		0	8	8	0.000002	0,,,,,,,
184	Hanna's Reef	United States	26	2000s	2000s	Pop/Rock	0	3	3	0.000002	0,,,,,,,
185	Jimmy & The Parrots	United States	76	2000s	2000s	Pop/Rock	0	37	37	0.000002	0,,,,,,,
186	Tomas Nicholas	United States	53		2000s	Pop/Rock	0	118	118	0.000002	0,,,,,,,
187	Tommy Graham	Canada			1970s		0	6	6	0.000002	0,,,,,,,
188	Jay Scott Berry	Australia	31	1990s	1990s	Easy Listening	0	11	11	0.000002	0,,,,,,,
189	Kevin James O'Brien	United States	15		2010s	Pop/Rock	0	35	35	0.000002	0,,,,,,,
190	The Brown Derbies	United States	27		1980s	Pop/Rock	0	173	173	0.000002	0,,,,,,,
191	Boyz Nite Out	United States	37	1990s	1990s	Easy Listening	0	48	48	0.000002	0,,,,,,,
192	The Stanford Mendicants	United States			1980s		0	206	206	0.000002	0,,,,,,,
193	Lullaby Players	United States	192	2000s	2000s	Children's	0	434	434	0.000002	0,,,,,,,
194	Drew's Famous		2116	1990s - 2010s	1990s	Easy Listening	0	21	21	0.000002	0,,,,,,,
195	Key West Steel Drum Band	United States			2010s		0	12	12	0.000002	0,,,,,,,
196	Chuck Lawson	United States	8		2000s	International	0	21	21	0.000002	0,,,,,,,
197	ScatterTones	United States	2		2000s	Pop/Rock	0	46	46	0.000002	0,,,,,,,
198	Murray Hockridge	United Kingdom	11		2010s	Pop/Rock	0	11	11	0.000002	0,,,,,,,
199	Dave Kilminster	United Kingdom	32	1990s - 2010s	1990s	Art-Rock/Experimental	0	11	11	0.000002	0,,,,,,,
200	The Cooltrane Quartet		25	2000s - 2010s	2000s	Jazz	0	21	21	0.000002	0,,,,,,,
201	Landa	United Kingdom	10		2010s	Religious	0	64	64	0.000002	0,,,,,,,
202	On the Rocks	United States	32		2000s	Vocal	0	74	74	0.000002	0,,,,,,,
203	Karry Foster	United States			2010s		0	24	24	0.000002	0,,,,,,,
204	Thom Cooper	United Kingdom			2010s		0	64	64	0.000002	0,,,,,,,
205	Glenn Medeiros	United States	122	1980s - 2010s	1980s	Soft Rock	5	25	30	0.000008	339553,,,,,,,
206	The Piano Tribute Players	United States	1094	2000s	2000s	Easy Listening	0	5088	5088	0.000002	0,,,,,,,
207	Chris Kamara	United Kingdom	10	2010s	2010s	Vocal	0	18	18	0.000002	0,,,,,,,
208	The Good Brothers	Canada	47	1970s - 2010s	1970s	Country	1	13	14	0.000003	1018,,,,,,,
209	European Ensemble Strings	United States			2010s		0	18	18	0.000002	0,,,,,,,
210	Matt Johnson [GB2]	United Kingdom			2010s		0	150	150	0.000002	0,,,,,,,
211	Cuarenta y cinco	United States			2010s		0	2	2	0.000002	0,,,,,,,
212	Karizma Duo	United Kingdom	69	2010s	2010s	Pop/Rock	0	257	257	0.000002	0,,,,,,,
213	The O'Neill Brothers Group	United States			1990s		0	52	52	0.000002	0,,,,,,,
214	C-M Carlsson	Sweden	10		2000s	Jazz	0	16	16	0.000002	0,,,,,,,
215	Prebens P�gar	Sweden			2000s		0	20	20	0.000002	0,,,,,,,
216	Greg MacDonald	United States	114	2000s	2000s	International	0	113	113	0.000002	0,,,,,,,
217	Jay, Ray and Gee	United States			1990s		0	45	45	0.000002	0,,,,,,
218	David Johansen	United States	145	1970s - 2010s	1970s	Blues	4	61	65	0.000009	384759,,,,,,,
219	Michael Masci	United States			1990s		0	105	105	0.000002	0,,,,,,,
220	Blue Rose Rockestra				2000s		0	23	23	0.000002	0,,,,,,,
221	Kennen Brooks	United States	10		2000s	Pop/Rock	0	7	7	0.000002	0,,,,,,,
222	Steve Acho	United States	23	2000s	2000s	Pop/Rock	0	101	101	0.000002	0,,,,,,,
223	Pat Surface	United States	263	2000s	2000s	Religious	0	106	106	0.000002	0,,,,,,,
224	Midnite String Quartet	Italy	293	1960s	1960s	Classical	0	1676	1676	0.000002	0,,,,,,,
225	Ithacappella	United States	1		2000s	Pop/Rock	0	104	104	0.000002	0,,,,,,,
226	Dozi	South Africa	26		2000s	Pop/Rock	0	49	49	0.000002	0,,,,,,,
227	Caroline Jones	United States	12	2010s	2010s	Country	0	1	1	0.000002	0,,,,,,,
228	Henry Paul Band	United States	67		1980s	Pop/Rock	0	1	1	0.000002	0,,,,,,,
229	Scary Pockets	United States			2010s		0	156	156	0.000002	0,,,,,,,
230	Paul McDonald	United States	15		2010s	Pop/Rock	0	8	8	0.000002	0,,,,,,,
231	Speak of the Devil	United States	16		1990s	Pop/Rock	0	88	88	0.000002	0,,,,,,,
232	Phalanx	United States	29	1980s	1980s	Jazz	0	53	53	0.000002	0,,,,,,,
233	Doug Walker	United States	84		1990s	International	0	36	36	0.000002	0,,,,,,,
234	Ned Gray	United States	18		2000s	Blues	0	8	8	0.000002	0,,,,,,,
235	The Multi-Colored Ties	United States	19		2000s	Children's	0	13	13	0.000002	0,,,,,,,
236	Cadence	Canada	5		2000s	Electronic	0	49	49	0.000002	0,,,,,,,
237	Grains of Time	United States	92	1970s - 2000s	1970s	Pop/Rock	0	35	35	0.000002	0,,,,,,,
238	The Hangovers	United States	34	1990s	1990s	Alternative/Indie Rock	0	79	79	0.000002	0,,,,,,,
239	Ellis Hooks	United States	91	2000s	2000s	Blues	0	1	1	0.000002	0,,,,,,,
240	Megajam 5	Italy			1990s		0	13	13	0.000002	0,,,,,,,
241	The Band	Canada	756	1960s - 1990s	1960s	Folk/Country Rock	765	80	845	0.000545	3293053,,,,,,,
242	Lorraine Ellison	United States	114	1960s - 1970s	1960s	R&B	66	26	92	0.000053	563798,,,,,,,
243	Crosstown Bus	Canada			1970s		0	1	1	0.000002	0,,,,,,,
244	Jim Horn	United States	115	1970s - 2000s	1970s	Blues	0	74	74	0.000002	0,,,,,,,
245	The Rocking Chairs	Italy	30		1980s	Pop/Rock	0	15	15	0.000002	0,,,,,,,
246	Counting Crows	United States	317	1990s - 2010s	1990s	Alternative/Indie Rock	86	28	114	0.000033	2655151,,,,,,,
247	Barrence Whitfield	United States	141	1980s - 2010s	1980s	R&B	1	33	34	0.000003	886,,,,,,,
248	Tom Russell	United States	527	1970s - 2010s	1970s	Folk	7	55	62	0.000004	545366,,,,,,,
249	Slipknot! [1]	United States			1990s		0	7	7	0.000002	0,,,,,,,
250	This Mortal Coil	United Kingdom	181	1980s - 1990s	1980s	Art-Rock/Experimental	1	31	32	0.000003	2177,,,,,,,
251	Toni Brown [1]	United States			1970s		3	2	5	0.000003	29,,,,,,,
252	Terry Garthwaite	United States	46	1970s - 2000s	1970s	Jazz	1	8	9	0.000003	92,,,,,,,
253	Teresa Brewer	United States	856	1940s - 1970s	1940s	Vocal	129	312	441	0.000091	3186199,,,,,,,
254	Chas & Dave	United Kingdom	763	1970s - 2010s	1970s	Stage & Screen	22	72	94	0.000011	31434,,,,,,,
255	Lynn Anderson	United States	3	1970s	1970s	Jazz	81	216	297	0.000059	2369614,,,,,,,
256	C.J. Chenier	United States	113	1970s - 2010s	1970s	International	0	12	12	0.000002	0,,,,,,,
257	Rickie Lee Jones	United States	307	1970s - 2010s	1970s	Folk	84	68	152	0.000022	322289,,,,,,,
258	Denison Witmer	United States	153	2000s - 2010s	2000s	Alternative/Indie Rock	0	16	16	0.000002	0,,,,,,,
259	Maritza Horn	Sweden	60		1970s	Pop/Rock	0	11	11	0.000002	0,,,,,,,
260	Scout Niblett	United Kingdom	112	2000s	2000s	Alternative/Indie Rock	4	11	15	0.000008	46591,,,,,,,
261	Steve Evans	United States	24	2000s	2000s	Jazz	0	18	18	0.000002	0,,,,,,,
262	Liam Neeson	Ireland	5	1990s - 2000s	1990s	Stage & Screen	0	28	28	0.000002	0,,,,,,,
263	Aaron Neville	United States	760	1960s - 2010s	1960s	R&B	74	130	204	0.000048	1456895,,,,,,,
264	Robbie Robertson	Canada	152	1960s - 2010s	1960s	Hard Rock	9	13	22	0.000004	8002,,,,,,,
265	Rita Coolidge	United States	521	1960s - 2010s	1960s	Folk/Country Rock	142	143	285	0.000072	3916341,,,,,,,
266	John Anderson	United States	10	1960s	1960s	Jazz	43	53	96	0.000035	1394019,,,,,,,
267	Ray Charles	United States	3192	1940s - 2000s	1940s	R&B	1156	338	1494	0.001385	27663508,,,,,,,
268	Gene Nery	Canada	90	1990s	1990s	Easy Listening	0	32	32	0.000002	0,,,,,,,
269	Jeff Golub	United States	189	1990s - 2010s	1990s	Jazz	0	28	28	0.000002	0,,,,,,,
270	Helen Reddy	Australia	425	1960s - 2000s	1960s	Soft Rock	89	94	183	0.000061	2086962,,,,,,,
271	Rod Stewart	United Kingdom	1590	1960s - 2010s	1960s	Soft Rock	426	263	689	0.000249	8239285,,,,,,,
272	Thea Gilmore	United Kingdom	247	1990s - 2010s	1990s	Alternative/Indie Rock	3	29	32	0.000004	95797,,,,,,,
273	Maxi Priest	United Kingdom	388	1980s - 2010s	1980s	Reggae	11	11	22	0.000011	299072,,,,,,,
274	Cassandra Wilson	United States	435	1980s - 2010s	1980s	Vocal	1	130	131	0.000003	2055,,,,,,,
275	Vikki Carr	United States	946	1960s - 2010s	1960s	Vocal	49	204	253	0.000014	888694,,,,,,,
276	Sanne Salomonsen	Denmark	274	1980s - 2000s	1980s	Alternative/Indie Rock	15	45	60	0.000009	4599223,,,,,,,
277	Michael Bubl�	Canada	383	1990s - 2010s	1990s	Vocal	114	182	296	0.000034	475763,,,,,,,
278	Emil�ana Torrini	Iceland	126	1990s - 2010s	1990s	Classical	23	23	46	0.000008	49466,,,,,,,
279	Eddie Floyd	United States	383	1950s - 2010s	1950s	R&B	197	25	222	0.000247	1162232,,,,,,,
280	Jaared		53	2000s - 2010s	2000s	Jazz	0	4	4	0.000002	0,,,,,,,
281	Paul Carrack	United Kingdom	427	1970s - 2010s	1970s	Soft Rock	34	73	107	0.000029	415753,,,,,,,
282	Peter White	United Kingdom	2		1990s	Jazz	0	65	65	0.000002	0,,,,,,,
283	Brian McKnight	United States	454	1980s - 2010s	1980s	R&B	38	27	65	0.000015	116013,,,,,,,
284	Celia Slattery	United States	24	2000s	2000s	Folk	0	5	5	0.000002	0,,,,,,,
285	Counterparts	United States	71	2000s - 2010s	2000s	Punk/New Wave	0	155	155	0.000002	0,,,,,,,
286	Peggy Watson	United States	65	1990s	1990s	Folk	0	13	13	0.000002	0,,,,,,,
287	Steve Harley	United Kingdom	272	1970s - 2000s	1970s	Pop/Rock	0	8	8	0.000002	0,,,,,,,
288	Barbara Montgomery	United States	54	1990s - 2000s	1990s	Vocal	0	24	24	0.000002	0,,,,,,,
289	Halie Loren	United States	131	2000s	2000s	Pop/Rock	0	82	82	0.000002	0,,,,,,,
290	Neil Zaza	United States	155	1990s - 2000s	1990s	Pop/Rock	0	11	11	0.000002	0,,,,,,,
291	Harry Manx	Canada	180	1990s - 2010s	1990s	Blues	0	31	31	0.000002	0,,,,,,,
292	The Katinas	American Samoa	193	1990s - 2000s	1990s	Religious	1	19	20	0.000003	14648,,,,,,,
293	Bryan Ferry	United Kingdom	403	1970s - 2010s	1970s	Hard Rock	45	111	156	0.000174	3362028,,,,,,,
294	Nolan Porter	United States	14		1970s	R&B	4	4	8	0.000005	15098,,,,,,,
295	Jesse Ed Davis	United States	76	1960s - 1980s	1960s	Rock & Roll/Roots	3	8	11	0.000006	138814,,,,,,,
296	Frank Orrall	United States			2010s		0	13	13	0.000002	0,,,,,,,
297	Andrea Wolper	United States	34	2000s	2000s	Jazz	0	23	23	0.000002	0,,,,,,,
298	Michael Bolton	United States	635	1970s - 2010s	1970s	Vocal	78	110	188	0.000032	590168,,,,,,,
299	Nadieh	Netherlands			1990s		0	4	4	0.000002	0,,,,,,,
300	The Four Graduates	United States			1960s		2	19	21	0.000005	15552,,,,,,,
301	Bobby Powell	United States	99	1960s - 1970s	1960s	R&B	0	8	8	0.000002	0,,,,,,,
302	Corben Simpson	New Zealand			1970s		0	12	12	0.000002	0,,,,,,,
303	PJ Colt				1970s		0	2	2	0.000002	0,,,,,,,
304	Loose Lips		15	1990s - 2000s	1990s	Alternative/Indie Rock	0	17	17	0.000002	0,,,,,,,
305	Lemar	United Kingdom	169	2000s - 2010s	2000s	R&B	3	15	18	0.000005	5323,,,,,,,
306	Polly Browne	United Kingdom			1970s		2	13	15	0.000003	91002,,,,,,,
307	Alan Sorrenti	Italy	122	1970s	1970s	Foreign Language Rock	23	3	26	0.000014	10756,,,,,,,
308	Paloma Faith	United Kingdom	103	2000s - 2010s	2000s	Pop/Rock	11	24	35	0.000004	24312,,,,,,,
309	The Stray Dogz	United States	13		2010s	Pop/Rock	0	10	10	0.000002	0,,,,,,,
310	Judy Koch	United States	10		2000s	Easy Listening	0	9	9	0.000002	0,,,,,,,
311	Doug Smith	United States	252	1990s - 2000s	1990s	Electronic	0	26	26	0.000002	0,,,,,,,
312	CommonGround	United States			1990s		0	54	54	0.000002	0,,,,,,,
313	Out of the Dawg House	United States			2000s		0	48	48	0.000002	0,,,,,,,
314	Irma Thomas	United States	495	1960s - 2010s	1960s	R&B	108	79	187	0.000074	2243526,,,,,,,
315	Kat Zotos	United States	12		2000s	Pop/Rock	0	15	15	0.000002	0,,,,,,,
316	Throat Culture	United States	33	1990s	1990s	Pop/Rock	0	9	9	0.000002	0,,,,,,,
317	Sharon Lewis [US]	United States			2010s		0	5	5	0.000002	0,,,,,,,
318	Beth Scalet	United States	66	2000s	2000s	Pop/Rock	0	19	19	0.000002	0,,,,,,,
319	Human Nature	Australia	331	1990s - 2010s	1990s	Soft Rock	1	109	110	0.000005	14645,,,,,,,
320	Stepfanie Kramer	United States	11	1990s	1990s	Vocal	0	17	17	0.000002	0,,,,,,,
321	Jennifer Porter	United States			2010s		0	43	43	0.000002	0,,,,,,,
322	Susan Marshall	United States	56	2000s	2000s	Alternative/Indie Rock	0	39	39	0.000002	0,,,,,,,
323	The Zumbyes	United States			1960s		0	136	136	0.000002	0,,,,,,,
324	Grace Kelly [US2]	United States			2000s		0	62	62	0.000002	0,,,,,,,
325	Asher Quinn	United Kingdom	271	1980s - 2000s	1980s	Pop/Rock	0	33	33	0.000002	0,,,,,,,
326	The Amalgamates	United States			1980s		0	178	178	0.000002	0,,,,,,,
327	The Source [Kansas, US]	United States			2000s		0	12	12	0.000002	0,,,,,,
328	Thom Bishop	United States	28	1980s	1980s	Pop/Rock	1	3	4	0.000003	115,,,,,,,
329	Love Seed Mama Jump	United States	47	2000s	2000s	Alternative/Indie Rock	0	15	15	0.000002	0,,,,,,,
330	Pedro Guasti		70	2000s	2000s	Pop/Rock	0	45	45	0.000002	0,,,,,,,
331	Solomon Burke	United States	805	1950s - 2010s	1950s	R&B	163	95	258	0.000207	2576380,,,,,,,
332	Hugo van Haastert	Germany			1970s		0	1	1	0.000002	0,,,,,,,
333	Zac Brown Band	United States	191	2000s - 2010s	2000s	Country	53	11	64	0.000013	63636,,,,,,,
334	Elvis Costello	United Kingdom	1676	1970s - 2020s	1970s	Alternative/Indie Rock	469	215	684	0.000331	10179039,,,,,,,
335	The Voice Squad	Ireland	47	1990s	1990s	International	0	1	1	0.000002	0,,,,,,,
336	Chesapeake	United States	44	1990s	1990s	Country	0	8	8	0.000002	0,,,,,,,
337	Georga	Sweden	168	2010s	2010s	Pop/Rock	0	64	64	0.000002	0,,,,,,,
338	Merry Clayton	United States	103	1960s - 2000s	1960s	R&B	79	22	101	0.000091	426062,,,,,,,
339	The Mix	United States	22	2000s	2000s	Pop/Rock	0	2	2	0.000002	0,,,,,,,
340	Emilio	United States	193	1980s - 2010s	1980s	Latin	0	2	2	0.000002	0,,,,,,,
341	Michael Ball	United Kingdom	17	1990s - 2000s	1990s	Electronic	82	259	341	0.000024	5942395,,,,,,,
342	Jeroen van der Boom	Netherlands	66	2000s - 2010s	2000s	Alternative/Indie Rock	1	13	14	0.000003	372292,,,,,,,
343	Freddy Cole	United States	336	1950s - 2010s	1950s	Jazz	1	198	199	0.000002	946,,,,,,,
344	Barry Manilow	United States	965	1970s - 2010s	1970s	Soft Rock	254	265	519	0.000071	6465970,,,,,,,
345	Joseph Williams		100	1970s - 1990s	1970s	Pop/Rock	195	47	242	0.000093	2099348,,,,,,,
346	Russell Watson	United Kingdom	339	1990s - 2010s	1990s	Vocal	3	105	108	0.000003	3954,,,,,,,
347	William Bell	United States	337	1950s - 2010s	1950s	R&B	151	24	175	0.000174	740818,,,,,,,
348	Richard Clayderman	France	2112	1970s - 2010s	1970s	Easy Listening	26	259	285	0.000007	2024821,,,,,,,
349	James Last	Germany	2757	1940s - 2010s	1940s	Easy Listening	79	453	532	0.000028	21715877,,,,,,,
350	Thomas Anders	Germany	204	1990s - 2010s	1990s	Dance	2	47	49	0.000017	423957,,,,,,,
351	Engelbert Humperdinck	United Kingdom	1329	1950s - 2010s	1950s	Vocal	177	288	465	0.000038	12141748,,,,,,,
352	Doug Church	United States	40		2000s	Pop/Rock	0	24	24	0.000002	0,,,,,,,
353	Jane McDonald	United Kingdom	145	1990s - 2000s	1990s	Pop/Rock	0	95	95	0.000002	0,,,,,,,
354	Jeremy Weinglass	United States	42	2000s	2000s	Classical	0	64	64	0.000002	0,,,,,,,
355	Chase Given	United States			2000s		0	9	9	0.000002	0,,,,,,,
356	Nat Brown	United States	74	2000s	2000s	Blues	0	38	38	0.000002	0,,,,,,,
357	Bruce Kurnow	United States	324	1990s	1990s	Easy Listening	0	20	20	0.000002	0,,,,,,,
358	Sam Levine	United States	594	2000s	2000s	Jazz	0	171	171	0.000002	0,,,,,,,
359	Malachi	United Kingdom	1		2000s	Jazz	0	11	11	0.000002	0,,,,,,,
360	Linda Gail Lewis	United States	185	1960s - 2010s	1960s	Country	0	88	88	0.000002	0,,,,,,,
361	Emil Sigfridsson	Sweden	11		2000s	Pop/Rock	0	10	10	0.000002	0,,,,,,,
362	The Soldiers	United Kingdom	81	2000s - 2010s	2000s	Pop/Rock	0	44	44	0.000002	0,,,,,,,
363	Andy Williams [US]	United States	2086	1940s - 2010s	1940s	Vocal	459	513	972	0.00022	18961693,,,,,,,
364	Lola Haag	United States	84	2000s	2000s	Jazz	0	121	121	0.000002	0,,,,,,,
365	David Osborne	United States	495	1990s - 2000s	1990s	Jazz	0	222	222	0.000002	0,,,,,,,
366	Spectrum [US2]	United States			1990s		0	227	227	0.000002	0,,,,,,,
367	Dan Gibson	Canada	1302	1940s - 2000s	1940s	Easy Listening	0	41	41	0.000002	0,,,,,,,
368	Roger Saint-Denis	Canada			1990s		0	10	10	0.000002	0,,,,,,,
369	Jim Brickman	United States	920	1990s - 2010s	1990s	Easy Listening	14	83	97	0.000004	418355,,,,,,,
370	Thomas Stenberg	Denmark	2		2000s	Pop/Rock	0	14	14	0.000002	0,,,,,,,
371	Carl Doy	New Zealand	412	1990s	1990s	Easy Listening	0	83	83	0.000002	0,,,,,,,
372	Mandy Brooks	United States			2010s		0	7	7	0.000002	0,,,,,,,
373	Cliff Carter	United States			2010s		0	13	13	0.000002	0,,,,,,,
374	Dolores Keane	Ireland	211	1970s - 2000s	1970s	International	0	17	17	0.000002	0,,,,,,,
375	Ren�e Geyer	Australia	171	1970s - 1980s	1970s	Pop/Rock	6	67	73	0.000005	503931,,,,,,,
376	Adam Harvey	Australia	153	2000s - 2010s	2000s	Country	0	48	48	0.000002	0,,,,,,,
377	Tommy Blaize	United Kingdom	48	2010s	2010s	R&B	0	14	14	0.000002	0,,,,,,,
378	Simone Kopmajer	Austria	96	1990s - 2000s	1990s	Vocal	0	159	159	0.000002	0,,,,,,,
379	Studio Players [Lark]	United Kingdom			2010s		0	151	151	0.000002	0,,,,,,,
380	Cilla Black	United Kingdom	647	1960s - 2010s	1960s	British Invasion	403	117	520	0.000257	7096250,,,,,,,
381	Christian Willisohn	Germany	49	1990s	1990s	Blues	0	34	34	0.000002	0,,,,,,,
382	Wayne Gratz	United States	248	1980s - 2010s	1980s	Easy Listening	0	47	47	0.000002	0,,,,,,,
383	Saara Aalto	Finland			2010s		1	25	26	0.000003	941,,,,,,,
384	Teemu Roivainen	Finland	25	2010s	2010s	International	0	15	15	0.000002	0,,,,,,,
385	Phil Casagrande	United States			2010s		0	6	6	0.000002	0,,,,,,,
386	John McCook	United States	12		1990s	Vocal	0	8	8	0.000002	0,,,,,,,
387	Rachel Morrison	United Kingdom	87		1990s	Pop/Rock	0	16	16	0.000002	0,,,,,,,
388	Steel Drum Island	United States			2000s		0	10	10	0.000002	0,,,,,,,
389	Jake Concepcion	Philippines			1990s		0	14	14	0.000002	0,,,,,,,
390	Dianne Schneider				2010s		0	21	21	0.000002	0,,,,,,,
391	Barbara Mandrell	United States	514	1950s - 1990s	1950s	Country	50	95	145	0.000028	699474,,,,,,,
392	Lyn Paul	United Kingdom	15		1970s	Pop/Rock	10	18	28	0.000004	17934,,,,,,,
393	Steven Chera	United States			2010s		0	75	75	0.000002	0,,,,,,,
394	Olivia Ong	Singapore	21	2000s	2000s	Foreign Language Rock	0	37	37	0.000002	0,,,,,,,
395	Jamai [NL]	Netherlands			2000s		0	8	8	0.000002	0,,,,,,,
396	Bailey Pelkman	Canada			2010s		0	59	59	0.000002	0,,,,,,,
397	Laura Fygi	Netherlands	368	1990s - 2000s	1990s	Vocal	0	147	147	0.000002	0,,,,,,,
398	S�ren Sko	Denmark	55		1990s	Pop/Rock	0	20	20	0.000002	0,,,,,,,
399	Kenny Rogers	United States	24	1960s - 1970s	1960s	Jazz	407	178	585	0.000157	5367271,,,,,,,
400	Herbie Armstrong		30	1960s - 1980s	1960s	Jazz	0	6	6	0.000002	0,,,,,,,
401	Lee Durley	United States	15		2010s	Jazz	0	13	13	0.000002	0,,,,,,,
402	Tommy Berndtsson	Sweden			1990s		0	22	22	0.000002	0,,,,,,,
403	Sharon Dyall	Sweden	7		1990s	Pop/Rock	0	17	17	0.000002	0,,,,,,,
404	Kurt Darren	South Africa	141	1990s - 2010s	1990s	Pop/Rock	1	29	30	0.000003	1575,,,,,,,
405	Colbie Caillat	United States	154	2000s - 2020s	2000s	Pop/Rock	58	23	81	0.000011	73011,,,,,,,
406	Keith Harkin	Ireland	75	2000s - 2010s	2000s	International	0	16	16	0.000002	0,,,,,,,
407	James Howard	United States	21	1990s	1990s	Pop/Rock	0	17	17	0.000002	0,,,,,,,
408	Open Records Studio Artists				2000s		0	206	206	0.000002	0,,,,,,,
409	John Adams [GB2]	United Kingdom			2010s		0	17	17	0.000002	0,,,,,,,
410	Lorie Line	United States	521	1980s - 2010s	1980s	Easy Listening	0	86	86	0.000002	0,,,,,,,
411	Nathan Foley	Australia	15		2010s	Pop/Rock	0	18	18	0.000002	0,,,,,,,
412	Marla Wootan	United States			2010s		0	16	16	0.000002	0,,,,,,,
413	The Chieftains	Ireland	941	1960s - 2010s	1960s	International	10	24	34	0.000008	26890,,,,,,,
414	Steve Brookstein	United Kingdom	32	2000s - 2010s	2000s	Pop/Rock	0	18	18	0.000002	0,,,,,,,
415	Torsten Goods	Germany	28		2000s	Jazz	0	37	37	0.000002	0,,,,,,,
416	Owen Richards	Canada			2000s		0	69	69	0.000002	0,,,,,,,
417	David Hobson	Australia	2		2000s	Pop/Rock	0	78	78	0.000002	0,,,,,,,
418	Liz Du Four	United States	16		2000s	Easy Listening	0	8	8	0.000002	0,,,,,,,
419	Clouseau	Belgium	370	1980s - 2010s	1980s	International	21	10	31	0.00001	2233439,,,,,,,
420	Udo [1]	Belgium			2000s		0	15	15	0.000002	0,,,,,,,
421	George Benson	United States	1190	1960s - 2010s	1960s	Jazz	171	219	390	0.000053	1562035,,,,,,,
422	Taj Mahal	United States	14	2010s	2010s	Blues	58	140	198	0.000045	1107299,,,,,,,
423	Art Garfunkel	United States	316	1950s - 2010s	1950s	Soft Rock	118	73	191	0.000083	841910,,,,,,,
424	The Maytals	Jamaica	365	1960s - 1970s	1960s	Reggae	100	38	138	0.000138	1363349,,,,,,,
425	Boney M.	Germany	647	1970s - 2010s	1970s	R&B	118	38	156	0.000054	717832,,,,,,,
426	Judy Mowatt	Jamaica	177	1960s - 2000s	1960s	Reggae	0	9	9	0.000002	0,,,,,,,
427	The Gaytones		16	1960s	1960s	Reggae	0	3	3	0.000002	0,,,,,,,
428	Paul Mauriat	France	961	1960s - 1990s	1960s	Easy Listening	50	449	499	0.000036	7514171,,,,,,,
429	Miguel Ramos	Spain	3		1950s	International	0	43	43	0.000002	0,,,,,,,
430	Ambros Seelos	Germany	106		1960s	Easy Listening	0	55	55	0.000002	0,,,,,,,
431	Laza Ristovski	Serbia and Montenegro			2000s		0	12	12	0.000002	0,,,,,,,
432	Springbok	South Africa			1970s		0	313	313	0.000002	0,,,,,,,
433	Damhnait Doyle	Canada	79	1990s - 2000s	1990s	Alternative/Indie Rock	0	11	11	0.000002	0,,,,,,,
434	Rumer	United Kingdom	93	2000s - 2020s	2000s	Folk	0	58	58	0.000002	0,,,,,,,
435	Melanie Harrold	United Kingdom	47	1970s - 1990s	1970s	Pop/Rock	1	7	8	0.000003	297,,,,,,,
436	Goldie Hawn	United States	20	1970s	1970s	Pop/Rock	0	13	13	0.000002	0,,,,,,,
437	Barbara Mauritz	United States	20	1970s - 1980s	1970s	Pop/Rock	1	4	5	0.000003	106,,,,,,,
438	Colin James	Canada	270	1980s - 2010s	1980s	Blues	2	110	112	0.000003	2300,,,,,,,
439	Pee Wee Ellis	United States	124	1960s - 2000s	1960s	R&B	0	44	44	0.000002	0,,,,,,,
440	NDR Bigband	Germany	237	1960s - 2010s	1960s	Jazz	0	129	129	0.000002	0,,,,,,,
441	Claes Janson	Sweden	128	1990s - 2000s	1990s	Jazz	0	103	103	0.000002	0,,,,,,,
442	France Gall	France	543	1960s - 1990s	1960s	Foreign Language Rock	230	16	246	0.000235	1497759,,,,,,,
443	B.B. King	United States	2830	1940s - 2010s	1940s	Blues	334	308	642	0.000155	5395445,,,,,,,
444	Tom Petty	United States	538	1970s - 2010s	1970s	Hard Rock	426	58	484	0.000253	3017354,,,,,,,
445	Ulf Lundell	Sweden	784	1970s - 2000s	1970s	International	41	30	71	0.000012	310697,,,,,,,
446	Steen J�rgensen	Denmark	10		1990s	Pop/Rock	0	21	21	0.000002	0,,,,,,,
447	Clare Teal	United Kingdom	91		2000s	Jazz	0	155	155	0.000002	0,,,,,,,
448	Grant Windsor	Australia			2000s		0	22	22	0.000002	0,,,,,,,
449	Miten	United Kingdom	145	1990s - 2000s	1990s	Easy Listening	0	3	3	0.000002	0,,,,,,,
450	Deva Premal	United Kingdom	272	2000s	2000s	Easy Listening	0	2	2	0.000002	0,,,,,,,
451	Ben E. King	United States	846	1950s - 2010s	1950s	R&B	599	66	665	0.000526	4004353,,,,,,,
452	Mike McClure Band				2000s		0	2	2	0.000002	0,,,,,,,
453	The Wallflowers		136	1990s - 2010s	1990s	Alternative/Indie Rock	10	6	16	0.000004	3757,,,,,,,
454	Eric Lowen	United States	33	1980s - 2000s	1980s	Pop/Rock	13	23	36	0.000015	346999,,,,,,,
455	Dan Navarro	United States	51	1970s - 2010s	1970s	Pop/Rock	13	24	37	0.000015	348185,,,,,,,
456	The Tequila Mockingbirds	United States	19	2000s	2000s	Pop/Rock	0	6	6	0.000002	0,,,,,,,
457	Michael McDonald	United States	395	1970s - 2010s	1970s	Soft Rock	76	99	175	0.000036	594348,,,,,,,
458	Joe Cocker	United Kingdom	848	1960s - 2010s	1960s	Rock & Roll/Roots	187	145	332	0.000149	8194107,,,,,,,
459	James Otto	United States	59	2000s - 2010s	2000s	Country	0	4	4	0.000002	0,,,,,,,
460	Jim Farrand		23	1990s - 2000s	1990s	Folk	0	1	1	0.000002	0,,,,,,,
461	Sunchild		48	1990s	1990s	Pop/Rock	0	1	1	0.000002	0,,,,,,,
462	Lavelle White	United States	51	1950s - 1990s	1950s	Blues	0	9	9	0.000002	0,,,,,,,
463	Watsonville Patio	United States	58	1990s	1990s	Alternative/Indie Rock	0	1	1	0.000002	0,,,,,,,
464	Julie Felix	United States	106	1960s - 2000s	1960s	Folk/Country Rock	9	77	86	0.000037	91878,,,,,,,
465	Frederick Knight	United States	48	1970s	1970s	R&B	19	8	27	0.000017	49304,,,,,,,
466	The Swell Season	United Kingdom	64	2000s - 2010s	2000s	Alternative/Indie Rock	1	2	3	0.000003	297,,,,,,,
467	Marc Cohn	United States	124	1990s - 2010s	1990s	Soft Rock	80	26	106	0.000031	259243,,,,,,,
468	Gretchen Wilson	United States	159	2000s - 2010s	2000s	Country	7	33	40	0.000005	101704,,,,,,,
469	Don Rich [US2]	United States			2000s		0	62	62	0.000002	0,,,,,,,
470	Chris Foster	United States	49	2000s	2000s	Pop/Rock	0	71	71	0.000002	0,,,,,,,
471	Jan Dulles	Netherlands			2010s		0	2	2	0.000002	0,,,,,,,
472	Jaap Kwakman	Netherlands			2010s		0	1	1	0.000002	0,,,,,,,
473	Elisabeth von Trapp	United States	26	1990s	1990s	Folk	0	9	9	0.000002	0,,,,,,,
474	The Icicle Works	United Kingdom	217	1980s - 2010s	1980s	Alternative/Indie Rock	9	15	24	0.000009	45586,,,,,,,
475	Sally Oldfield	Ireland	203	1980s - 2000s	1980s	Pop/Rock	1	2	3	0.000003	66,,,,,,,
476	Monica T�rnell	Sweden	38		1970s	Pop/Rock	14	9	23	0.000017	74314,,,,,,,
477	Valerie Carter	United States	100	1970s - 2000s	1970s	Soft Rock	2	16	18	0.000003	8373,,,,,,,
478	Jackson Hawke	Canada			1970s		7	2	9	0.000022	73147,,,,,,,
479	Neil Bradley Owen	United States	24		2000s	Folk	0	15	15	0.000002	0,,,,,,,
480	Cornbread Red	United States	160		2000s	Pop/Rock	0	135	135	0.000002	0,,,,,,,
481	Susan Hamlin	United States	28	1990s - 2000s	1990s	Folk	0	8	8	0.000002	0,,,,,,,
482	3JS	Netherlands	99	2000s - 2010s	2000s	Pop/Rock	0	13	13	0.000002	0,,,,,,,
483	The Dead	United States	2		2000s	Pop/Rock	0	17	17	0.000002	0,,,,,,,
484	Chad Savage	United States	10		2010s	Pop/Rock	0	10	10	0.000002	0,,,,,,,
485	Robin Lee Berry	United States	41		1990s	Folk	0	18	18	0.000002	0,,,,,,,
486	Jen Chapin	United States	87	2000s	2000s	Alternative/Indie Rock	0	20	20	0.000002	0,,,,,,,
487	J.R. Richards	United States	29	1990s - 2000s	1990s	Alternative/Indie Rock	0	20	20	0.000002	0,,,,,,,
488	Mark�ta Irglov�	Czech Republic	47	2000s - 2010s	2000s	Alternative/Indie Rock	71	6	77	0.000014	119494,,,,,,,
489	Jason Isbell	United States	81	2000s - 2020s	2000s	Alternative/Indie Rock	5	12	17	0.000004	53739,,,,,,,
490	Adam Karch	Canada	26		2010s		0	23	23	0.000002	0,,,,,,,
491	Mike Hind	United States			2010s		0	5	5	0.000002	0,,,,,,,
492	The Allman Brothers Band		691	1960s - 2010s	1960s	Pop/Rock	277	29	306	0.000107	669840,,,,,,,
493	Megan Lynch	United States	6	2000s	2000s	Country	0	25	25	0.000002	0,,,,,,,
494	Bill Evans [2]	United States			2000s		0	12	12	0.000002	0,,,,,,,
495	Billy Connolly	United Kingdom	394	1980s - 2000s	1980s	Stage & Screen	0	14	14	0.000002	0,,,,,,,
496	Kieran Kane	United States	125	1990s - 2000s	1990s	Country	16	10	26	0.00001	602765,,,,,,,
497	Shana Morrison	United States	62	1990s - 2000s	1990s	Pop/Rock	0	3	3	0.000002	0,,,,,,,
498	Mark Knopfler	United Kingdom	551	1980s - 2010s	1980s	Hard Rock	46	40	86	0.000014	148062,,,,,,,
499	Ryan & Rachel O'Donnell		1		2000s		0	20	20	0.000002	0,,,,,,,
500	Johnny Logan	Ireland	1		1980s	Pop/Rock	197	36	233	0.000117	1644048,,,,,,,
501	Bo Diddley	United States	1092	1940s - 2000s	1940s	Blues	685	33	718	0.001164	3294520,,,,,,,
502	Bob Seger	United States	244	1960s - 2010s	1960s	Hard Rock	219	39	258	0.000172	3922642,,,,,,,
503	Orphan	United States	1		1970s	Rap	0	2	2	0.000002	0,,,,,,,
504	Guitar Shorty	United States	11	1950s - 1970s	1950s	Blues	3	4	7	0.000003	818,,,,,,,
505	The Golden Cups	Japan	52	1960s - 1970s	1960s	Psychedelic/Garage	0	47	47	0.000002	0,,,,,,,
506	Syl Johnson	United States	453	1950s - 2010s	1950s	R&B	21	19	40	0.000006	231242,,,,,,,
507	Head Automatica	United States	37	2000s - 2010s	2000s	Alternative/Indie Rock	1	2	3	0.000003	1981,,,,,,,
508	Dexys Midnight Runners	United Kingdom	247	1970s - 2010s	1970s	Punk/New Wave	38	17	55	0.000016	132299,,,,,,,
509	David Campbell	Australia	5		1990s	Classical	4	100	104	0.000003	10328,,,,,,,
510	Tommy McLain	United States	79	1990s	1990s	International	0	30	30	0.000002	0,,,,,,,
511	J�rgen Drews	Germany	206	1970s - 2010s	1970s	Dance	1	23	24	0.000003	370,,,,,,,
512	Pate Mustaj�rvi	Finland	302	1970s - 2000s	1970s	Rock & Roll/Roots	0	83	83	0.000002	0,,,,,,,
513	Kikka Laitinen	Finland	28		1990s	Pop/Rock	0	1	1	0.000002	0,,,,,,,
514	Harri Marstio	Finland	80		1980s	Pop/Rock	1	32	33	0.000003	750,,,,,,,
515	Roberto Jord�n	Mexico			1960s		0	24	24	0.000002	0,,,,,,,
516	Los Zignos	Mexico	2		1960s		0	15	15	0.000002	0,,,,,,,
517	Roland	Belgium	3		1960s	Latin	0	76	76	0.000002	0,,,,,,,
518	Admiral Freebee	Belgium	68	2000s - 2010s	2000s		0	1	1	0.000002	0,,,,,,,
519	Steven De Bruyn	Belgium			2010s		0	1	1	0.000002	0,,,,,,,
520	Mavis Staples	United States	381	1950s - 2010s	1950s	R&B	9	59	68	0.000005	22864,,,,,,,
521	Energy Orchard	United Kingdom	30	1990s	1990s	Pop/Rock	0	3	3	0.000002	0,,,,,,,
522	Phoebe Snow	United States	176	1970s - 2010s	1970s	Soft Rock	45	38	83	0.000015	102603,,,,,,,
523	Marianne Faithfull	United Kingdom	644	1960s - 2010s	1960s	British Invasion	186	128	314	0.00016	4660851,,,,,,,
524	Melissa	Australia	10	2000s	2000s	Latin	0	5	5	0.000002	0,,,,,,,
525	Les Mersey's	Canada			1960s		0	11	11	0.000002	0,,,,,,,
526	Ute Lemper	Germany	360	1980s - 2010s	1980s	Stage & Screen	9	122	131	0.000018	1682738,,,,,,,
527	Groove Society	United States	2		2000s	Jazz	0	7	7	0.000002	0,,,,,,,
528	Tok Tok Tok	Germany	173	2000s	2000s	Jazz	0	75	75	0.000002	0,,,,,,,
529	Irene Reid	United States	91	1940s - 2000s	1940s	Vocal	0	102	102	0.000002	0,,,,,,,
530	Jazz Gala Big Band Orchestra				1970s		0	5	5	0.000002	0,,,,,,,
531	Tangora	France			1990s		0	4	4	0.000002	0,,,,,,,
532	Dee Sharp	United Kingdom	4		1980s	Pop/Rock	0	3	3	0.000002	0,,,,,,,
533	Hazel Miller	United States	35		2000s	Country	0	17	17	0.000002	0,,,,,,,
534	Anita Baker	United States	168	1970s - 2010s	1970s	R&B	61	26	87	0.000031	352156,,,,,,,
535	Ron Jackson [1]	United States			1990s		0	39	39	0.000002	0,,,,,,,
536	Sergiej Kriuczkow	Poland			2010s		0	14	14	0.000002	0,,,,,,,
537	Calabash Blues and Boogie Band	United States	12		2010s	Blues	0	5	5	0.000002	0,,,,,,,
538	Foxfire		11		1990s	Pop/Rock	0	5	5	0.000002	0,,,,,,,
539	Park Stickney		21	2000s	2000s	Jazz	0	4	4	0.000002	0,,,,,,,
540	Rebecca Wheatley		1	1990s	1990s	Jazz	0	8	8	0.000002	0,,,,,,,
541	Tokyo's Coolest Combo	Japan	2		1990s	Pop/Rock	0	38	38	0.000002	0,,,,,,,
542	Keller Williams	United States	244	1980s - 2010s	1980s	Rock & Roll/Roots	0	36	36	0.000002	0,,,,,,,
543	Michael Feinstein	United States	658	1980s - 2010s	1980s	Vocal	94	462	556	0.000017	2080355,,,,,,,
544	Ilona Knopfler	France	30	2000s	2000s	Vocal	0	25	25	0.000002	0,,,,,,,
545	Anna Maria Jopek	Poland	292	2000s	2000s	Jazz	0	10	10	0.000002	0,,,,,,,
546	Jim Van Slyke	United States	26		2000s	Vocal	0	23	23	0.000002	0,,,,,,,
547	Nana Mouskouri	Greece	2533	1950s - 2020s	1950s	Vocal	45	294	339	0.000025	5323609,,,,,,,
548	Bobby McFerrin	United States	349	1970s - 2010s	1970s	Vocal	52	41	93	0.000014	190102,,,,,,,
549	Greg Brown [US1]	United States			1990s		50	20	70	0.000026	161470,,,,,,,
550	Chuck Jackson	United States	493	1960s - 2000s	1960s	R&B	142	100	242	0.000227	2614955,,,,,,,
551	Tim Weisberg	United States	206	1970s - 2010s	1970s	Jazz	3	15	18	0.000004	93917,,,,,,,
552	Will Martin	New Zealand	3		2000s		0	31	31	0.000002	0,,,,,,,
553	Tony Messina	United States	71	1990s - 2000s	1990s	Jazz	0	14	14	0.000002	0,,,,,,,
554	Oscar Sheppard	United States			2000s		0	11	11	0.000002	0,,,,,,,
555	Return 2 Zero		39	2000s	2000s	Pop/Rock	0	25	25	0.000002	0,,,,,,,
556	KJ Denhert	United States			2000s		0	17	17	0.000002	0,,,,,,,
557	Michael John Hall	United States	20		2000s	Easy Listening	0	44	44	0.000002	0,,,,,,,
558	Matthew Cook	United States	124	2000s	2000s	Jazz	0	97	97	0.000002	0,,,,,,,
559	Cedar Walton	United States	502	1950s - 2010s	1950s	Jazz	148	374	522	0.000015	309895,,,,,,,
560	Kimiko Kasai	Japan	64	1970s - 1990s	1970s	Jazz	11	119	130	0.000009	56269,,,,,,,
561	VoiceBox	United States	58	1990s	1990s	Religious	0	16	16	0.000002	0,,,,,,,
562	Michael McCloud	United States	26		2000s	Pop/Rock	0	18	18	0.000002	0,,,,,,,
563	John Cassel	United States	59	2000s	2000s	Jazz	0	42	42	0.000002	0,,,,,,,
564	Ann Hampton Callaway	United States	296	1990s - 2010s	1990s	Vocal	4	205	209	0.000003	182651,,,,,,,
565	Liz Callaway	United States	226	1990s - 2000s	1990s	Vocal	47	98	145	0.000016	466734,,,,,,,
566	Ramsey Lewis	United States	1040	1950s - 2010s	1950s	Jazz	15	269	284	0.00002	864078,,,,,,,
567	Nancy Wilson	United States	73	1970s - 2000s	1970s	Hard Rock	96	430	526	0.000048	3569533,,,,,,,
568	Debra Farris	United States	65	1990s - 2000s	1990s	Blues	0	8	8	0.000002	0,,,,,,,
569	Renata Friederich	Switzerland	21	2000s	2000s	Jazz	0	16	16	0.000002	0,,,,,,,
570	Brian McFadden	Ireland	81	2000s	2000s	Dance	0	22	22	0.000002	0,,,,,,,
571	Suade	Australia	11		2000s	R&B	0	16	16	0.000002	0,,,,,,,
572	The Sessions Quartet	United Kingdom			2000s		0	33	33	0.000002	0,,,,,,,
573	Dana Land	United States	11		2000s	Jazz	0	23	23	0.000002	0,,,,,,,
574	Scotty Barnhart	United States	22	1980s - 2010s	1980s	Jazz	0	11	11	0.000002	0,,,,,,,
575	Susi Hyldgaard	Denmark	92	1990s - 2000s	1990s	Folk	0	16	16	0.000002	0,,,,,,,
576	Chris Bennett	United States	131	1990s - 2000s	1990s	Jazz	0	71	71	0.000002	0,,,,,,,
577	Queen Bee	Germany	4	1990s	1990s	Blues	1	27	28	0.000003	855,,,,,,,
578	Celtic Thunder	Ireland	496	1980s - 2010s	1980s	International	0	76	76	0.000002	0,,,,,,,
579	Grace Knight	Australia	37		1990s	Pop/Rock	0	63	63	0.000002	0,,,,,,,
580	Grady Tate	United States	271	1950s - 2010s	1950s	Jazz	26	202	228	0.000013	335199,,,,,,,
581	Herb Alpert	United States	650	1950s - 2010s	1950s	Easy Listening	260	257	517	0.000069	3049869,,,,,,,
582	Lani Hall	United States	160	1970s - 1990s	1970s	Vocal	61	88	149	0.000017	1119515,,,,,,,
583	Diane Hubka	United States	79	1990s - 2000s	1990s	Jazz	0	71	71	0.000002	0,,,,,,,
584	Malcolm McNeill	New Zealand	14		1980s	Vocal	0	32	32	0.000002	0,,,,,,,
585	Deborah J. Carter	United States	50		1990s	Jazz	0	46	46	0.000002	0,,,,,,,
586	Howard Roberts	United States	299	1950s - 1990s	1950s	Jazz	1	134	135	0.000003	5958,,,,,,,
587	Johanna Schneider	Germany			2010s		0	6	6	0.000002	0,,,,,,,
588	Nathan East	United States	68	1970s - 2010s	1970s	Jazz	0	18	18	0.000002	0,,,,,,,
589	Janice Marie Robinson	United States	7		2010s	Jazz	0	8	8	0.000002	0,,,,,,,
590	Harold Sanditen	United States	37		2010s	Jazz	0	47	47	0.000002	0,,,,,,,
591	Tessa Souter	United States	59	1980s - 2000s	1980s	Jazz	0	37	37	0.000002	0,,,,,,,
592	Ann-Kristin Hedmark	Sweden	14	2000s	2000s	Jazz	0	49	49	0.000002	0,,,,,,,
593	Bosse Broberg	Sweden	43	1990s - 2000s	1990s	Jazz	0	51	51	0.000002	0,,,,,,,
594	Berndt Egerbladh	Sweden	11		1960s	Jazz	0	51	51	0.000002	0,,,,,,,
595	Gunnar Bergsten	Sweden	9	1990s	1990s	Jazz	0	53	53	0.000002	0,,,,,,,
596	Paul Brown	United States	27		2000s	Country	0	11	11	0.000002	0,,,,,,,
597	Monica Tellstr�m	Sweden	10		2010s	International	0	8	8	0.000002	0,,,,,,,
598	Kathie Lee Gifford	United States	190	1970s - 2010s	1970s	Vocal	0	53	53	0.000002	0,,,,,,,
599	Nancy LaMott	United States	192	1980s - 1990s	1980s	Vocal	15	95	110	0.000004	25118,,,,,,,
600	Luba Mason	United States	40	2000s	2000s	Vocal	0	20	20	0.000002	0,,,,,,,
601	Al Jarreau	United States	584	1960s - 2010s	1960s	Vocal	71	125	196	0.000018	376538,,,,,,,
602	Palladium	Sweden	1		2000s		0	19	19	0.000002	0,,,,,,,
603	Lyambiko	Germany	110	2000s - 2010s	2000s	Jazz	0	140	140	0.000002	0,,,,,,,
604	Floyd Lloyd		111	1960s - 2000s	1960s	Reggae	0	3	3	0.000002	0,,,,,,,
605	The Arbors	United States	67	1960s	1960s	Pop/Rock	0	35	35	0.000002	0,,,,,,,
606	Philip Bailey	United States	190	1970s - 2010s	1970s	R&B	29	27	56	0.000008	332095,,,,,,,
607	Mark Bodino	United States	24		2010s	Folk	0	22	22	0.000002	0,,,,,,,
608	Friend 'n Fellow	Germany			1990s		0	36	36	0.000002	0,,,,,,,
609	Gina Griffin	United States			2000s		0	13	13	0.000002	0,,,,,,,
610	Chris Powell [GB]	United Kingdom			2000s		0	13	13	0.000002	0,,,,,,,
611	Bobbie Eakes	United States	33	1990s - 2000s	1990s	Stage & Screen	0	37	37	0.000002	0,,,,,,,
612	Key of She	United States	21		2000s	Pop/Rock	0	21	21	0.000002	0,,,,,,,
613	The Harvard Opportunes	United States	25		1990s	Pop/Rock	0	153	153	0.000002	0,,,,,,,
614	Eleonora's Holiday	Netherlands			2000s		0	11	11	0.000002	0,,,,,,,
615	Victor Fields	United States	44	2000s	2000s	Jazz	0	22	22	0.000002	0,,,,,,,
616	The Hyannis Sound	United States			1990s		0	162	162	0.000002	0,,,,,,,
617	Toni Jannotta	United States	32	1990s - 2000s	1990s	Jazz	0	23	23	0.000002	0,,,,,,,
618	One Voice	United States	87		2000s	Religious	0	18	18	0.000002	0,,,,,,,
619	Sweet 'n' Jazzy				1990s		0	15	15	0.000002	0,,,,,,,
620	Kathryn Farmer	United States	10		2000s	International	0	13	13	0.000002	0,,,,,,,
621	Edgar Cruz	United States	207		1980s	Easy Listening	0	136	136	0.000002	0,,,,,,,
622	Lorraine Feather	United States	129	1970s - 2000s	1970s	Vocal	0	10	10	0.000002	0,,,,,,,
623	Claudio Roditi	Brazil	329	1980s - 2010s	1980s	Jazz	0	90	90	0.000002	0,,,,,,,
624	Catherine Reed	United States	68	1990s - 2000s	1990s	Folk	0	56	56	0.000002	0,,,,,,,
625	Alice Lamb	United Kingdom			2010s		0	129	129	0.000002	0,,,,,,,
626	Tom Boyer	United States	49		1990s	International	0	25	25	0.000002	0,,,,,,,
627	The Overtones [GB]	United Kingdom			2010s		0	88	88	0.000002	0,,,,,,,
628	Anton du Beke	United Kingdom	18	2010s	2010s	Vocal	0	18	18	0.000002	0,,,,,,,
629	The Harmonics [US]	United States			1990s		0	139	139	0.000002	0,,,,,,,
630	The Clef Hangers	United States			2000s		0	120	120	0.000002	0,,,,,,,
631	Die drei Damen	Germany			2010s		0	20	20	0.000002	0,,,,,,,
632	The Jimmy Psycho Experiment	United States			2010s		0	15	15	0.000002	0,,,,,,,
633	The Whiffenpoofs	United States	6		2010s	Vocal	44	15	59	0.000059	2729754,,,,,,,
634	Ute Jeutter	Germany			2000s		0	13	13	0.000002	0,,,,,,,
635	Debbie Gifford	United States	12		2000s	Jazz	0	31	31	0.000002	0,,,,,,,
636	Shannon & Keast	United Kingdom			2010s		0	119	119	0.000002	0,,,,,,,
637	Champion Sisters	United States	27		2000s	Easy Listening	0	10	10	0.000002	0,,,,,,,
638	Rupert Parker	United Kingdom	82	1990s	1990s	Easy Listening	0	65	65	0.000002	0,,,,,,,
639	Kelly Eisenhour	United States	29		2000s	Jazz	0	44	44	0.000002	0,,,,,,,
640	The Madison Project	United States			2000s		0	53	53	0.000002	0,,,,,,,
641	Joe Augustine	United States	225	1990s - 2010s	1990s	Jazz	0	162	162	0.000002	0,,,,,,,
642	Sophie May Williams	United Kingdom			2010s		0	2	2	0.000002	0,,,,,,,
643	Luchia	Malta			2010s		0	21	21	0.000002	0,,,,,,,
644	Richard Harris [US]	United States			2000s		0	36	36	0.000002	0,,,,,,,
645	Gabriela Welch	United States			2010s		0	1	1	0.000002	0,,,,,,,
646	The Gentlemen of St John's	United Kingdom			1990s		0	86	86	0.000002	0,,,,,,,
647	Joni Janak	United States	60	2000s	2000s	Jazz	0	82	82	0.000002	0,,,,,,,
648	Centerpiece Jazz	United States			2000s		0	19	19	0.000002	0,,,,,,,
649	Blue Champagne	Canada	283	2010s	2010s	Easy Listening	0	352	352	0.000002	0,,,,,,,
650	Philips Westin	Canada			2000s		0	12	12	0.000002	0,,,,,,,
651	Suede [US]	United States			1980s		1	40	41	0.000003	404303,,,,,,,
652	David Leonhardt	United States	181	1990s - 2000s	1990s	Jazz	0	140	140	0.000002	0,,,,,,,
653	Blue Moon Big Band	United States			1990s		0	145	145	0.000002	0,,,,,,,
654	Jodi Beach	United States	24		2000s	Jazz	0	51	51	0.000002	0,,,,,,,
655	Show of Hands [US]	United States			1970s		0	3	3	0.000002	0,,,,,,,
656	Gary Barlow	United Kingdom	87	1980s - 2010s	1980s	Soft Rock	2	14	16	0.000003	142,,,,,,,
657	Cris Barber	United States	38		1990s	Jazz	0	52	52	0.000002	0,,,,,,,
658	Flo McSweeney	Ireland			2010s		0	10	10	0.000002	0,,,,,,,
659	Julian & Roman Wasserfuhr	Germany			2010s		0	6	6	0.000002	0,,,,,,,
660	Jazz Affair	Canada			2010s		0	15	15	0.000002	0,,,,,,,
661	Eddie Brewer	United States			2010s		0	34	34	0.000002	0,,,,,,,
662	Dave Currier	United States			2010s		0	16	16	0.000002	0,,,,,,,
663	The Buffalo Chips	United States	1		1990s	Pop/Rock	0	83	83	0.000002	0,,,,,,,
664	Laura Silverstein	United States	50		2000s	Folk	0	5	5	0.000002	0,,,,,,,
665	Spontaneous Combustion	United States	70	1970s	1970s	Pop/Rock	0	25	25	0.000002	0,,,,,,,
666	Carolyn Lee Jones	United States	49		2000s	Pop/Rock	0	32	32	0.000002	0,,,,,,,
667	Roberto Ciotti	Italy	21	1970s - 2000s	1970s	Pop/Rock	0	2	2	0.000002	0,,,,,,,
668	Jo�o Senise	Brazil			2010s		0	69	69	0.000002	0,,,,,,,
669	Peter Lehel	Germany	21	2000s	2000s	Jazz	0	23	23	0.000002	0,,,,,,,
670	Chico O'Farrill	Cuba	285	1940s - 1990s	1940s	Jazz	0	27	27	0.000002	0,,,,,,,
671	Claudia Acu�a	United States	83	2000s	2000s	Latin	0	36	36	0.000002	0,,,,,,,
672	Greg Tivis	United States			1990s		0	25	25	0.000002	0,,,,,,,
673	Kelsey Taylor	United States			2010s		0	14	14	0.000002	0,,,,,,,
674	Meta de Vries	Netherlands			2000s		0	16	16	0.000002	0,,,,,,,
675	Erika [JP]	Japan			2000s		0	33	33	0.000002	0,,,,,,,
676	Hullabahoos	United States			1990s		0	187	187	0.000002	0,,,,,,,
677	High Five	United States	13	1980s	1980s	Pop/Rock	0	10	10	0.000002	0,,,,,,,
678	Stefan Gwildis	Germany	101	1980s - 2010s	1980s	Soft Rock	0	40	40	0.000002	0,,,,,,,
679	Jeff Sherman	United States	14	1990s - 2000s	1990s	Jazz	0	10	10	0.000002	0,,,,,,,
680	Liam � Maonla�	Ireland	30	2000s	2000s	International	0	2	2	0.000002	0,,,,,,,
681	Ji?� Hrom�dka	Czech Republic			1970s		0	5	5	0.000002	0,,,,,,,
682	Milan Dyk	Czech Republic			1970s		0	1	1	0.000002	0,,,,,,,
683	Citron	Czech Republic			1970s		0	1	1	0.000002	0,,,,,,,
684	Kisu	Finland	38		1970s	Pop/Rock	4	75	79	0.000003	2178908,,,,,,,
685	Paul Jones	United Kingdom	5		1960s	Classical	71	59	130	0.000062	1169905,,,,,,,
686	Aki Sirkesalo	Finland	24		1990s	Pop/Rock	0	5	5	0.000002	0,,,,,,,
687	Son Seals	United States	141	1960s - 1970s	1960s	Blues	3	22	25	0.000004	4442,,,,,,,
688	fun.	United States	54	2000s - 2010s	2000s	Alternative/Indie Rock	81	3	84	0.000012	59192,,,,,,,
689	Kevin Welch	United States	120	1990s - 2000s	1990s	Country	15	7	22	0.000012	40425,,,,,,,
690	Janse Bagge Bend	Netherlands			1980s		0	28	28	0.000002	0,,,,,,,
691	Bettye LaVette	United States	306	1960s - 2010s	1960s	R&B	20	95	115	0.000024	866792,,,,,,,
692	Tom Fogerty	United States	117	1950s - 1990s	1950s	Folk/Country Rock	3	4	7	0.000004	1214,,,,,,,
693	Brian Peters	United Kingdom	44	1980s - 1990s	1980s	Pop/Rock	0	10	10	0.000002	0,,,,,,,
694	Gordon Tyrrall	United Kingdom	1		1990s	Pop/Rock	0	3	3	0.000002	0,,,,,,,
695	The Resentments	United States	70	2000s	2000s	Country	0	15	15	0.000002	0,,,,,,,
696	Schytts	Sweden	58		1970s	Pop/Rock	13	31	44	0.000005	117357,,,,,,,
697	ASPM	Czech Republic	25	2010s	2010s	Pop/Rock	0	8	8	0.000002	0,,,,,,,
698	Sandy Dirt	United Kingdom	5	1990s	1990s	Alternative/Indie Rock	0	1	1	0.000002	0,,,,,,,
699	Jackie Leven	United Kingdom	227	1990s - 2000s	1990s	Folk	0	7	7	0.000002	0,,,,,,,
700	Bobby Womack	United States	896	1960s - 2010s	1960s	R&B	92	76	168	0.000065	1022156,,,,,,,
701	Shawn Colvin	United States	288	1970s - 2010s	1970s	Folk	36	71	107	0.00001	219898,,,,,,,
702	Dina Carroll	United Kingdom	96	1990s	1990s	Pop/Rock	1	10	11	0.000003	196,,,,,,,
703	Susan Wong	Hong Kong	95	2000s - 2010s	2000s	Jazz	0	118	118	0.000002	0,,,,,,,
704	Vanessa Williams	United States	360	1980s - 2010s	1980s	R&B	136	72	208	0.000045	1101283,,,,,,,
705	Mike Francis	Italy	99	1980s	1980s	International	4	23	27	0.000004	95259,,,,,,,
706	Blank & Jones	Germany	706	1990s - 2010s	1990s	Electronic	0	12	12	0.000002	0,,,,,,,
707	John Waite	United Kingdom	235	1970s - 2010s	1970s	Soft Rock	35	13	48	0.000019	116640,,,,,,,
708	Debbie Lesser	United States	12		2000s	Vocal	0	15	15	0.000002	0,,,,,,,
709	Steve Tyrell	United States	213	1960s - 2010s	1960s	Vocal	0	182	182	0.000002	0,,,,,,,
710	Clara Haberkamp	Germany			2010s		0	8	8	0.000002	0,,,,,,,
711	Tom Jones2	United Kingdom	2041	1960s - 2010s	1960s	Vocal	399	366	765	0.000198	18479424,,,,,,,
712	Anders Osborne	United States	175	1990s - 2010s	1990s	R&B	2	8	10	0.000003	90336,,,,,,,
713	Steve Gilpin	New Zealand	10		1970s	Pop/Rock	0	4	4	0.000002	0,,,,,,,
714	Mick Hucknall	United Kingdom	72	1980s - 2000s	1980s	Soft Rock	0	33	33	0.000002	0,,,,,,,
715	Jeff Buckley	United States	267	1990s	1990s	Alternative/Indie Rock	55	38	93	0.000022	185837,,,,,,,
716	Joe Louis Walker	United States	317	1980s - 2010s	1980s	Blues	2	81	83	0.000003	800319,,,,,,,
717	Build an Ark	United States	80	2000s - 2010s	2000s	Jazz	0	3	3	0.000002	0,,,,,,,
718	Emilie-Claire Barlow	Canada	110	1990s - 2010s	1990s	Jazz	0	130	130	0.000002	0,,,,,,,
719	The Alonzo Spirit Band	United States			2010s		0	3	3	0.000002	0,,,,,,,
720	Gregory Porter	United States	169	2000s - 2010s	2000s	Jazz	2	49	51	0.000002	397,,,,,,,
721	Maria McKee	United States	147	1980s - 2010s	1980s	Alternative/Indie Rock	35	13	48	0.000017	91152,,,,,,,
722	Mick Harvey	Australia	370	1970s - 2010s	1970s	Alternative/Indie Rock	0	85	85	0.000002	0,,,,,,,
723	Viktoria Tolstoy	Sweden	149	1990s - 2010s	1990s	Jazz	1	79	80	0.000002	447,,,,,,,
724	My Toys Like Me	United Kingdom	11	2000s	2000s	Electronic	0	1	1	0.000002	0,,,,,,,
725	Starsailor	United Kingdom	156	2000s	2000s	Alternative/Indie Rock	1	4	5	0.000003	4119,,,,,,,
726	The Slags	Germany	1		1990s	Pop/Rock	0	10	10	0.000002	0,,,,,,,
727	Fil Campbell	Ireland	32	2000s	2000s	Folk	0	3	3	0.000002	0,,,,,,,
728	Norbert Leo Butz	United States	93		2000s	Stage & Screen	46	52	98	0.000013	1519277,,,,,,,
729	David Caceres	United States	33	1990s - 2010s	1990s	Latin	0	9	9	0.000002	0,,,,,,,
730	Bluebook	United States	11		2010s	Electronic	0	1	1	0.000002	0,,,,,,,
731	Natalie Cole	United States	741	1950s - 2010s	1950s	R&B	61	186	247	0.000033	1572869,,,,,,,
732	Dusty Springfield	United Kingdom	1318	1950s - 1990s	1950s	R&B	370	188	558	0.000219	7748067,,,,,,,
733	Richie Havens	United States	376	1960s - 2010s	1960s	Folk	25	92	117	0.000051	963690,,,,,,,
734	Phil Coulter	United Kingdom	497	1960s - 2010s	1960s	International	7	42	49	0.000009	401301,,,,,,,
735	Little Milton	United States	723	1950s - 2000s	1950s	Blues	117	101	218	0.000055	1595360,,,,,,,
736	Blackfoot	United States	259	1970s - 2010s	1970s	Rock & Roll/Roots	1	18	19	0.000002	54,,,,,,,
737	Adam Falcon	United States	25	2000s	2000s	Pop/Rock	0	3	3	0.000002	0,,,,,,,
738	Shaye	Canada	37	2000s	2000s	Alternative/Indie Rock	1	7	8	0.000003	208,,,,,,,
739	Murder by Death	United States	114	2000s - 2010s	2000s	Alternative/Indie Rock	1	35	36	0.000005	14661,,,,,,,
740	Wayne Toups	United States	152	1980s - 2010s	1980s	International	0	5	5	0.000002	0,,,,,,,
741	Polo Hofer	Switzerland	225	1970s - 2000s	1970s	Pop/Rock	0	11	11	0.000002	0,,,,,,,
742	Swiss Blues Authority		15		2000s	Blues	0	9	9	0.000002	0,,,,,,,
743	Eef Barzelay	United States	33	1990s - 2000s	1990s	Alternative/Indie Rock	0	60	60	0.000002	0,,,,,,,
744	The New Dominions	United States			1990s		0	135	135	0.000002	0,,,,,,,
745	Kerry Hodgkin	United Kingdom	12	2000s	2000s	Jazz	0	33	33	0.000002	0,,,,,,,
746	Nick Craine	Canada			2000s		0	10	10	0.000002	0,,,,,,,
747	Kim Carnes	United States	348	1960s - 2010s	1960s	Soft Rock	69	37	106	0.000053	1197664,,,,,,,
748	Otis Clay	United States	339	1950s - 2010s	1950s	R&B	32	40	72	0.000028	478163,,,,,,,
749	Johnny Coppin	United Kingdom	14	1980s	1980s	Country	0	2	2	0.000002	0,,,,,,,
750	Lena Fiagbe	United Kingdom	13		1990s	Pop/Rock	0	4	4	0.000002	0,,,,,,,
751	Joanna Law		11	1990s - 2000s	1990s	Electronic	0	4	4	0.000002	0,,,,,,,
752	Robin Sarstedt		14		1970s		0	10	10	0.000002	0,,,,,,,
753	General Public	United Kingdom	56	1980s - 1990s	1980s	Punk/New Wave	3	2	5	0.000005	15267,,,,,,,
754	Leslie West	United States	333	1960s - 2010s	1960s	Hard Rock	9	79	88	0.000005	480326,,,,,,,
755	Jerry Lee Lewis	United States	2732	1950s - 2010s	1950s	Rock & Roll/Roots	581	401	982	0.00039	7761239,,,,,,,
756	Don Henley	United States	136	1970s - 2010s	1970s	Soft Rock	107	17	124	0.000115	573770,,,,,,,
757	P.J. Proby	United States	299	1960s - 2010s	1960s	British Invasion	156	174	330	0.00009	2299144,,,,,,,
758	Jackie Allen	United States	2	1940s	1940s	Jazz	3	66	69	0.000005	16184,,,,,,,
759	Phil Keaggy	United States	864	1960s - 2000s	1960s	Religious	12	30	42	0.000126	710472,,,,,,,
760	The Idea of North	Australia	147		1990s	Jazz	0	75	75	0.000002	0,,,,,,,
761	Aled Jones	United Kingdom	433	2000s	2000s	Vocal	0	59	59	0.000002	0,,,,,,,
762	Carleen Anderson	United States	95	1990s	1990s	Electronic	0	9	9	0.000002	0,,,,,,,
763	Kevin Mahogany	United States	127	1990s - 2010s	1990s	Vocal	0	83	83	0.000002	0,,,,,,,
764	Joss Stone	United Kingdom	245	2000s - 2020s	2000s	R&B	10	64	74	0.000005	27327,,,,,,,
765	John Mellencamp	United States	658	1970s - 2010s	1970s	Hard Rock	79	42	121	0.000043	478330,,,,,,,
766	Me'Shell N'dedg�Ocello	United States			1990s		1	39	40	0.000002	541423,,,,,,,
767	Martha Reeves	United States	441	1960s - 2000s	1960s	R&B	16	21	37	0.000017	90628,,,,,,,
768	Carl Dixon	Canada	16	1990s	1990s	Heavy Metal	0	14	14	0.000002	0,,,,,,,
769	Doug Spartz	United States	45	2000s	2000s	Pop/Rock	0	14	14	0.000002	0,,,,,,,
770	Bayside	United States	152	2000s - 2010s	2000s	Alternative/Indie Rock	0	11	11	0.000002	0,,,,,,,
771	Denis Fischer	Germany	87		2000s	Pop/Rock	0	11	11	0.000002	0,,,,,,,
772	Martina McBride	United States	459	1990s - 2010s	1990s	Country	62	101	163	0.000017	269093,,,,,,,
773	Jack Miller [US2]	United States			1980s		0	7	7	0.000002	0,,,,,,,
774	Redefined	United States	3		2000s	Rap	0	10	10	0.000002	0,,,,,,,
775	Achtung Spitfire Schnell Schnell	Germany			2000s		0	3	3	0.000002	0,,,,,,,
776	Kim Hart	New Zealand	27		1970s	Pop/Rock	0	6	6	0.000002	0,,,,,,,
777	Jack Wild and the Small Town Rockers				2000s		0	12	12	0.000002	0,,,,,,,
778	The Amazing Rhythm Aces		155	1970s - 2000s	1970s	Folk/Country Rock	18	18	36	0.00001	101461,,,,,,,
779	Joe Henry [US1]	United States			1980s		7	28	35	0.000005	60667,,,,,,,
780	Sly & Robbie	Jamaica	1553	1970s - 2010s	1970s	Reggae	0	87	87	0.000002	0,,,,,,,
781	Taxi Gang	Jamaica			1980s		0	8	8	0.000002	0,,,,,,,
782	Roy Head	United States	193	1950s - 2000s	1950s	R&B	59	32	91	0.000044	460200,,,,,,,
783	Sin�ad O'Connor	Ireland	468	1980s - 2010s	1980s	Alternative/Indie Rock	22	71	93	0.000014	1280248,,,,,,,
784	Exile [US]	United States			1970s		70	16	86	0.000052	217315,,,,,,,
785	Gidi Gov	Israel	18	1970s - 2000s	1970s	International	0	10	10	0.000002	0,,,,,,,
786	Acker Bilk	United Kingdom	1202	1950s - 2000s	1950s	Jazz	120	282	402	0.000059	39169103,,,,,,,
787	Sam Butler	United States	54		1920s	Blues	0	2	2	0.000002	0,,,,,,,
788	Samantha Harvey	United Kingdom			2010s		0	119	119	0.000002	0,,,,,,,
789	Pim	Belgium	2		2000s		0	1	1	0.000002	0,,,,,,,
790	Dana Winner	Belgium	376	1990s - 2010s	1990s	Pop/Rock	1	122	123	0.000002	1603,,,,,,,
791	Tom Helsen	Belgium	48	1990s - 2000s	1990s	Pop/Rock	1	3	4	0.000003	66,,,,,,,
792	Marco Borsato	Netherlands	329	1990s - 2010s	1990s	Soft Rock	12	37	49	0.000008	219264,,,,,,,
793	Helmut Lotti	Belgium	602	1990s	1990s	Vocal	1	147	148	0.000003	3859,,,,,,,
794	Kris De Bruyne	Belgium	28		1970s	Pop/Rock	5	19	24	0.000003	635430,,,,,,,
795	Nobil�		1	2010s	2010s	Pop/Rock	0	8	8	0.000002	0,,,,,,,
796	Maarten Cox	Belgium			2000s		0	13	13	0.000002	0,,,,,,,
797	Bart Peeters	Belgium	119	1990s - 2010s	1990s	Pop/Rock	1	26	27	0.000003	880,,,,,,,
798	Isabelle A	Belgium			1990s		4	17	21	0.000005	1565722,,,,,,,
799	Gorki	Belgium	183	1990s - 2000s	1990s	Alternative/Indie Rock	2	5	7	0.000005	693997,,,,,,,
800	Stan Van Samang	Belgium	90	2000s - 2010s	2000s	Alternative/Indie Rock	0	4	4	0.000002	0,,,,,,,
801	Will Tura	Belgium	491	1960s - 2000s	1960s	Vocal	175	126	301	0.000067	4866747,,,,,,,
802	David Vandyck	Belgium	63	2010s	2010s	Foreign Language Rock	0	16	16	0.000002	0,,,,,,,
803	Scala	Belgium	1	1990s - 2010s	1990s	Classical	0	163	163	0.000002	0,,,,,,,
804	Glennis Grace	Netherlands	59	1990s - 2010s	1990s	International	1	40	41	0.000003	2215,,,,,,,
805	Sandrine	Belgium	14		2000s		0	16	16	0.000002	0,,,,,,,
806	Natalia [BE]	Belgium			2000s		3	23	26	0.000004	731666,,,,,,,
807	Raymond van het Groenewoud	Belgium	297	1970s - 2010s	1970s	Pop/Rock	21	15	36	0.000013	280352,,,,,,,
808	Bonne Chance	Belgium			1990s		0	6	6	0.000002	0,,,,,,,
809	Dinah Washington	United States	2555	1940s - 1960s	1940s	Jazz	157	327	484	0.000105	1758961,,,,,,,
810	Felicia Sanders	United States	64	1950s	1950s	Vocal	636	51	687	0.000195	1328447,,,,,,,
811	Tutti Camarata	United States	163	1940s - 1970s	1940s	Jazz	577	68	645	0.000118	1867493,,,,,,,
812	Jeri Southern	United States	349	1950s - 1960s	1950s	Vocal	13	150	163	0.000017	58263,,,,,,,
813	Queen Latifah	United States	317	1980s - 2010s	1980s	Rap	0	53	53	0.000002	0,,,,,,,
814	Billie Holiday	United States	3989	1930s - 1950s	1930s	Vocal	3179	259	3438	0.000681	7484333,,,,,,,
815	Dani Klein	Belgium	2		1990s	Latin	0	16	16	0.000002	0,,,,,,,
816	Sal La Rocca	Belgium	11	1990s - 2010s	1990s	Jazz	0	14	14	0.000002	0,,,,,,,
817	Kathryn Hettel	United States			2010s		0	29	29	0.000002	0,,,,,,,
818	Alice Babs	Sweden	391	1930s - 1990s	1930s	Vocal	28	154	182	0.000018	676822,,,,,,,
819	Sherie Marshall	Canada	18	2000s	2000s	Jazz	0	21	21	0.000002	0,,,,,,,
820	Zola Moon	United States	69	1990s - 2000s	1990s	Blues	0	2	2	0.000002	0,,,,,,,
821	Donna Greene	United States	5		2000s	Pop/Rock	0	11	11	0.000002	0,,,,,,,
822	Kay Martin	United States	17		1950s	Easy Listening	0	13	13	0.000002	0,,,,,,,
823	Katie Lee	United States	67	1950s - 1990s	1950s	Folk	0	1	1	0.000002	0,,,,,,,
824	Bobby Radcliff	United States	71	1980s - 1990s	1980s	Blues	2	59	61	0.000003	587,,,,,,,
825	Jack Wilkins	United States	197	1970s - 2010s	1970s	Jazz	0	172	172	0.000002	0,,,,,,,
826	Nancy Harrow	United States	188	1960s - 2000s	1960s	Vocal	0	83	83	0.000002	0,,,,,,,
827	Sandra Hall	United States	30	1990s - 2000s	1990s	Blues	0	15	15	0.000002	0,,,,,,,
828	Michelle Willson	United States	56	1990s - 2000s	1990s	Blues	0	19	19	0.000002	0,,,,,,,
829	Ingrid Lucia	United States	68	1990s - 2000s	1990s	Alternative/Indie Rock	0	54	54	0.000002	0,,,,,,,
830	Denise Perrier	United States	42	1990s - 2000s	1990s	Jazz	0	42	42	0.000002	0,,,,,,,
831	The Randy Oxford Band	United States	43		2000s	Pop/Rock	0	5	5	0.000002	0,,,,,,,
832	Kristie Agee	United States	10		2000s	Blues	0	9	9	0.000002	0,,,,,,,
833	Candye Kane	United States	209	1990s - 2010s	1990s	Blues	0	47	47	0.000002	0,,,,,,,
834	Shirley Horn	United States	449	1960s - 2000s	1960s	Jazz	106	243	349	0.000013	422979,,,,,,,
835	Sarah McKenzie	Australia	54	2010s	2010s	Jazz	0	41	41	0.000002	0,,,,,,,
836	Aretha Franklin	United States	1967	1950s - 2010s	1950s	R&B	798	249	1047	0.000481	14774982,,,,,,,
837	Marty Elkins	United States	39	1990s	1990s	Jazz	0	57	57	0.000002	0,,,,,,,
838	Dakota Staton	United States	434	1950s - 2000s	1950s	Vocal	4	164	168	0.000003	65891,,,,,,,
839	Carol Joy Robins	United States	28	1980s	1980s	Blues	0	21	21	0.000002	0,,,,,,,
840	Barbara Morrison	United States	175	1990s - 2000s	1990s	Vocal	0	118	118	0.000002	0,,,,,,,
841	Sarah Lenka	France	14		2000s	Pop/Rock	0	49	49	0.000002	0,,,,,,,
842	Rebecka T�rnqvist	Sweden	127	1990s - 2000s	1990s	Pop/Rock	0	20	20	0.000002	0,,,,,,,
843	Sarah DeLeo	United States	20		2000s	Jazz	0	27	27	0.000002	0,,,,,,,
844	Di Anne Price	United States	61	2000s	2000s	Blues	0	37	37	0.000002	0,,,,,,,
845	Bette Midler	United States	443	1970s - 2010s	1970s	Vocal	217	198	415	0.000093	8542071,,,,,,,
846	Billy Higgins	United States	275	1940s - 2000s	1940s	Jazz	124	165	289	0.000013	79119,,,,,,,
847	Faye Carol	United States	21	1990s	1990s	Jazz	0	49	49	0.000002	0,,,,,,,
848	Kito Gamble	United States			1990s		0	4	4	0.000002	0,,,,,,,
849	Regina Marie Williams	United States	35	2000s	2000s	Jazz	0	32	32	0.000002	0,,,,,,,
850	Joe Sealy	Canada	42	1960s - 1990s	1960s	Jazz	0	102	102	0.000002	0,,,,,,,
851	Rachel Charson	United States	11	2000s	2000s	Jazz	0	13	13	0.000002	0,,,,,,,
852	Robin Rogers	United States	37	2000s	2000s	Blues	0	7	7	0.000002	0,,,,,,,
853	Allen-Lamun Band	United States	2		2010s	Blues	0	5	5	0.000002	0,,,,,,,
854	Amber Topaz	United Kingdom			2010s		0	8	8	0.000002	0,,,,,,,
855	Michelle Dowdy	United States			2010s		0	11	11	0.000002	0,,,,,,,
856	Vicki Shepard	United States	1		1980s	Electronic	0	6	6	0.000002	0,,,,,,,
857	Catherine Alcorn	Australia			2010s		0	8	8	0.000002	0,,,,,,,
858	Deborah Cox	Canada	239	1990s - 2010s	1990s	R&B	6	22	28	0.000003	1373,,,,,,,
859	Juanita Williams	United States	12		1960s	Blues	0	20	20	0.000002	0,,,,,,,
860	Radmila Miki?-Miki	Yugoslavia			1960s		0	13	13	0.000002	0,,,,,,,
861	Brenda Lee	United States	1268	1950s - 2010s	1950s	Country	544	294	838	0.000274	8175667,,,,,,,
862	The Lana Sisters	United Kingdom			1950s		0	8	8	0.000002	0,,,,,,,
863	Kenny Burrell	United States	1173	1950s - 2010s	1950s	Jazz	311	299	610	0.00004	837559,,,,,,,
864	Etta Jones	United States	455	1940s - 2000s	1940s	Vocal	25	252	277	0.000014	241763,,,,,,,
865	Barney Bigard	United States	380	1930s - 1970s	1930s	Jazz	229	16	245	0.000098	94722,,,,,,,
866	Ruth Brown [US]	United States			1940s		229	129	358	0.000119	2448330,,,,,,,
867	The Zombies	United Kingdom	443	1960s - 2010s	1960s	British Invasion	258	25	283	0.000265	1606338,,,,,,,
868	The Righteous Brothers	United States	448	1960s - 2000s	1960s	R&B	333	83	416	0.000297	2333491,,,,,,,
869	Titus Turner	United States	135	1950s - 1970s	1950s	Blues	72	13	85	0.000062	77016,,,,,,,
870	Anni Anderson	Belgium			1960s		0	9	9	0.000002	0,,,,,,,
871	Marian Love	United States	1		1960s	Jazz	0	12	12	0.000002	0,,,,,,,
872	Diane Blue	United States	11		2010s	R&B	0	6	6	0.000002	0,,,,,,,
873	Lisa Ekdahl	Sweden	203	1990s - 2000s	1990s	Jazz	0	58	58	0.000002	0,,,,,,,
874	Peter Nordahl	Sweden	62		1990s	Jazz	0	95	95	0.000002	0,,,,,,,
875	Lina	United States	13	2000s	2000s	Foreign Language Rock	1	5	6	0.000003	215,,,,,,,
876	Savannah Churchill	United States	120	1940s - 1970s	1940s	Jazz	124	17	141	0.000088	185078,,,,,,,
877	Ralph Hermann	United States			1940s		0	1	1	0.000002	0,,,,,,,
878	Ce Ce Kay	United States			1940s		0	4	4	0.000002	0,,,,,,,
879	The Orioles	United States	424	1940s - 1980s	1940s	R&B	119	27	146	0.000072	462182,,,,,,,
880	Herb Johnson	United States	9		1960s		0	1	1	0.000002	0,,,,,,,
881	Johnny Otis	United States	791	1940s - 2000s	1940s	Blues	117	41	158	0.000122	531876,,,,,,,
882	Thurston Harris	United States	56	1950s - 1990s	1950s	R&B	28	9	37	0.000021	216439,,,,,,,
883	Jack McDuff	United States	627	1950s - 1990s	1950s	Jazz	26	149	175	0.000006	162255,,,,,,,
884	Etta James	United States	1480	1950s - 2010s	1950s	Blues	263	269	532	0.00013	5204831,,,,,,,
885	Jackie Wilson	United States	1113	1950s - 1970s	1950s	R&B	124	119	243	0.000158	1140549,,,,,,,
886	Miki Howard	United States	119	1970s - 2010s	1970s	R&B	3	41	44	0.000005	17964,,,,,,,
887	Gladys Knight	United States	761	1950s - 2010s	1950s	R&B	138	139	277	0.00019	2607099,,,,,,,
888	Joe Sample	United States	318	1960s - 2010s	1960s	Jazz	1	108	109	0.000003	3566,,,,,,,
889	Randy Crawford	United States	416	1970s - 2010s	1970s	R&B	105	103	208	0.000052	2010833,,,,,,,
890	Laverne Butler	United States	67	1990s - 2010s	1990s	Vocal	0	49	49	0.000002	0,,,,,,,
891	Joann Garrett	United States			1960s		0	5	5	0.000002	0,,,,,,,
892	Curtis Stigers	United States	209	1980s - 2010s	1980s	Jazz	11	118	129	0.000007	224013,,,,,,,
893	Lou Rawls	United States	1012	1950s - 2000s	1950s	R&B	77	230	307	0.000131	2146458,,,,,,,
894	David Clayton-Thomas	Canada	204	1960s - 2010s	1960s	Hard Rock	7	101	108	0.000012	283001,,,,,,,
895	Dee Alexander	United States	43		2000s	Jazz	0	16	16	0.000002	0,,,,,,,
896	Jimmy Ponder	United States	187	1960s - 2000s	1960s	Jazz	0	116	116	0.000002	0,,,,,,,
897	Lonnie Smith	United States	3		1960s	Country	4	89	93	0.000004	11226,,,,,,,
898	Greg Bandy	United States	20	1990s	1990s	Jazz	0	10	10	0.000002	0,,,,,,,
899	Geary Moore	United States			1990s		0	10	10	0.000002	0,,,,,,,
900	Lawrence Killian	United States	13		1990s	Jazz	0	10	10	0.000002	0,,,,,,,
901	Ellis Marsalis	United States	268	1950s - 2010s	1950s	Jazz	0	100	100	0.000002	0,,,,,,,
902	Ella Washington	United States	93	1960s - 1970s	1960s	R&B	0	4	4	0.000002	0,,,,,,,
903	Brook Benton	United States	867	1950s - 1980s	1950s	R&B	295	202	497	0.00016	4622887,,,,,,,
904	Kinga	Canada	1	1990s - 2000s	1990s	Electronic	0	27	27	0.000002	0,,,,,,,
905	Houston Person	United States	758	1960s - 2010s	1960s	Jazz	0	540	540	0.000002	0,,,,,,,
906	Johnnie Taylor	United States	730	1950s - 2000s	1950s	R&B	141	29	170	0.000107	720306,,,,,,,
907	Gene Chandler	United States	391	1950s - 1970s	1950s	R&B	32	29	61	0.000036	206531,,,,,,,
908	Jimmy Scott	United States	127		1950s	Jazz	46	140	186	0.000034	608712,,,,,,,
909	Laura Ellis	United States	31	2000s - 2010s	2000s	Jazz	0	25	25	0.000002	0,,,,,,,
910	Nancy Coletti	United States	14		2000s	Pop/Rock	0	18	18	0.000002	0,,,,,,,
911	Lillian Boutt�	United States	77	1970s - 1990s	1970s	Blues	0	73	73	0.000002	0,,,,,,,
912	Bobby Bland	United States	894	1950s - 1990s	1950s	Blues	478	62	540	0.000381	2212474,,,,,,,
913	Big Maybelle	United States	455	1930s - 1970s	1930s	Blues	227	68	295	0.000235	2109813,,,,,,,
914	Beth Stalker	United States	24	2000s	2000s	Jazz	0	12	12	0.000002	0,,,,,,,
915	Darden Purcell	United States	22		2000s	Pop/Rock	0	35	35	0.000002	0,,,,,,,
916	Carol Kidd	United Kingdom	213	1980s - 2000s	1980s	Vocal	0	123	123	0.000002	0,,,,,,,
917	Della Griffin	United States	30	1950s - 1990s	1950s	Vocal	0	36	36	0.000002	0,,,,,,,
918	Jerry Granelli	United States	157	1950s - 2000s	1950s	Jazz	0	19	19	0.000002	0,,,,,,,
919	Till Br�nner	Germany	294	1990s - 2010s	1990s	Jazz	0	115	115	0.000002	0,,,,,,,
920	Imelda May	Ireland			2000s		3	61	64	0.000003	4293,,,,,,,
921	Jeff Goldblum	United States	31	1970s - 2010s	1970s	Jazz	0	31	31	0.000002	0,,,,,,,
922	Jaclyn Guillou	Canada	9		2010s	Jazz	0	17	17	0.000002	0,,,,,,,
923	Kim Nalley	United States	72	1990s - 2010s	1990s	Blues	0	65	65	0.000002	0,,,,,,,
924	Dianne Reeves	United States	440	1980s - 2000s	1980s	Vocal	2	185	187	0.000003	191895,,,,,,,
925	Lee Aaron	Canada	168	1980s - 2020s	1980s	Hard Rock	1	16	17	0.000003	7963,,,,,,,
926	Kai Hoffman	United States			2010s		0	44	44	0.000002	0,,,,,,,
927	Paul Sabu	United States	87		1990s	Pop/Rock	0	2	2	0.000002	0,,,,,,,
928	The Lettermen	United States	619	1950s - 2020s	1950s	Vocal	6	334	340	0.000008	180011,,,,,,,
929	The Hollywood Youngsters	Germany			1960s		0	70	70	0.000002	0,,,,,,,
930	Booker T. Jones	United States	152	1960s - 2010s	1960s	R&B	178	136	314	0.000114	3864100,,,,,,,
931	Gary Puckett & The Union Gap	United States	143	1960s - 1970s	1960s	Pop/Rock	54	44	98	0.000029	487869,,,,,,,
932	Jimmy McGriff	United States	630	1950s - 2000s	1950s	Jazz	7	165	172	0.000004	31008,,,,,,,
933	Dick Hyman	United States	1282	1940s - 2010s	1940s	Jazz	6	567	573	0.000004	137465,,,,,,,
934	Trombones Unlimited	United States			1960s		0	62	62	0.000002	0,,,,,,,
935	Chrislyn Hamilton	Australia			2000s		0	2	2	0.000002	0,,,,,,,
936	The Vocal Ballad Community	United States	26		2000s		0	14	14	0.000002	0,,,,,,,
937	James Ingram [US]	United States			1980s		180	9	189	0.000043	241840,,,,,,,
938	Mary J. Blige	United States	891	1990s - 2020s	1990s	R&B	37	66	103	0.000021	622219,,,,,,,
939	Kelly Clarkson	United States	245	2000s - 2010s	2000s	Pop/Rock	211	46	257	0.000058	2380619,,,,,,,
940	Carole King	United States	698	1950s - 2010s	1950s	Soft Rock	1085	57	1142	0.000821	4903241,,,,,,,
941	Giorgia	Italy	304	1990s - 2010s	1990s	Foreign Language Rock	12	48	60	0.00001	468598,,,,,,,
942	C�line Dion	Canada	936	1970s - 2020s	1970s	Vocal	615	108	723	0.000216	6678638,,,,,,,
943	Marmalade [session]				2000s		0	6	6	0.000002	0,,,,,,,
944	Bonnie Tyler	United Kingdom	674	1970s - 2010s	1970s	Pop/Rock	229	55	284	0.000199	4130258,,,,,,,
945	Pamela Petrarolo	Italy			1990s		1	18	19	0.000004	2073,,,,,,,
946	Keiko Lee	Japan	175	2000s	2000s	Vocal	0	225	225	0.000002	0,,,,,,,
947	L'Aura	Italy	97	2000s	2000s	Foreign Language Rock	0	3	3	0.000002	0,,,,,,,
948	Chiara Canzian	Italy	1		2010s	Pop/Rock	0	1	1	0.000002	0,,,,,,,
949	Fidalma Intini		1		2010s	Pop/Rock	0	5	5	0.000002	0,,,,,,,
950	Anita Kerr	United States	397	1950s - 1980s	1950s	Country	149	277	426	0.000107	5180747,,,,,,,
951	Shirley Scott	United States	532	1950s - 1990s	1950s	Jazz	17	283	300	0.000008	121240,,,,,,,
952	The Ukulele Orchestra of Great Britain	United Kingdom			1980s		0	100	100	0.000002	0,,,,,,,
953	Liam Noble	United Kingdom	86	2000s	2000s	Jazz	0	30	30	0.000002	0,,,,,,,
954	Christine Tobin	Ireland	33		1990s	Jazz	0	36	36	0.000002	0,,,,,,,
955	Tom Bartsch		135		2000s	Jazz	0	10	10	0.000002	0,,,,,,,
956	Helen Schneider	United States	181	1980s - 2000s	1980s	Vocal	10	87	97	0.000006	233489,,,,,,,
957	The Sing-Off Contestants	United States	1		2010s	Pop/Rock	0	30	30	0.000002	0,,,,,,,
958	Christine Anu	Australia	80	2000s	2000s	Dance	0	29	29	0.000002	0,,,,,,,
959	Peggy Lee	United States	3472	1940s - 2000s	1940s	Vocal	1353	578	1931	0.000399	17890174,,,,,,,
960	Amanda Elias Brecker	United States			2000s		0	22	22	0.000002	0,,,,,,,
961	Lyn Roman	United States	6	1960s	1960s	Pop/Rock	8	27	35	0.000009	54880,,,,,,,
962	Living Brass				1960s		0	25	25	0.000002	0,,,,,,,
963	Ocean	Canada	2		1970s		0	6	6	0.000002	0,,,,,,,
964	Los Blues	United States	1		1970s		0	5	5	0.000002	0,,,,,,,
965	The New Generation	United Kingdom	5	1960s	1960s	Psychedelic/Garage	0	8	8	0.000002	0,,,,,,,
966	John Von Ohlen	United States	40	1970s - 1990s	1970s	Jazz	0	27	27	0.000002	0,,,,,,,
967	The Midnight Strings Orchestra				1980s		0	34	34	0.000002	0,,,,,,,
968	Michelle Goulet	United States	9		1980s	R&B	0	3	3	0.000002	0,,,,,,,
969	Des'ree	United Kingdom	129	1990s - 2000s	1990s	R&B	41	6	47	0.000013	33555,,,,,,,
970	Joi'	United States			1990s		0	2	2	0.000002	0,,,,,,,
971	Irene Grandi	Italy	214	1990s - 2010s	1990s	Alternative/Indie Rock	3	16	19	0.000006	24222,,,,,,,
972	Gwen McCrae	United States	229	1960s - 2010s	1960s	R&B	6	27	33	0.000006	381903,,,,,,,
973	Ladies First	United States	22	2000s	2000s	Electronic	0	31	31	0.000002	0,,,,,,,
974	Carolyn Arends	Canada	106	1990s	1990s	Religious	0	8	8	0.000002	0,,,,,,,
975	SoCal VoCals	United States	37		1990s	Vocal	0	95	95	0.000002	0,,,,,,,
976	Jessie Mueller	United States	9		2010s	Pop/Rock	33	17	50	0.000018	74080,,,,,,,
977	Tyler Yarema	Canada	18		2000s	Blues	0	13	13	0.000002	0,,,,,,,
978	Superfly	Japan	98	1990s - 2010s	1990s	Electronic	0	16	16	0.000002	0,,,,,,,
979	Meghan Linsey	United States	29	2000s - 2010s	2000s	Country	0	13	13	0.000002	0,,,,,,,
980	Amanda Brown	United States	5		2010s	Pop/Rock	0	9	9	0.000002	0,,,,,,,
981	Caitlyn Smith	United States	49	2000s - 2010s	2000s	Pop/Rock	0	1	1	0.000002	0,,,,,,,
982	Leading Ladies	United Kingdom			2010s		0	16	16	0.000002	0,,,,,,,
983	Lauren Alaina	United States	64	2010s - 2020s	2010s	Country	0	15	15	0.000002	0,,,,,,,
984	Claudia Morris	United Kingdom			2000s		0	59	59	0.000002	0,,,,,,,
985	Maureen Washington	Canada	15		2000s	Blues	0	54	54	0.000002	0,,,,,,,
986	Karen Hornsby	United States	2		2010s	Pop/Rock	0	2	2	0.000002	0,,,,,,,
987	Kata Hay	United States	32	2000s	2000s	Country	0	4	4	0.000002	0,,,,,,,
988	Whitney Reign	United States			2010s		0	4	4	0.000002	0,,,,,,,
989	Scarlett Lee	United Kingdom			2010s		0	9	9	0.000002	0,,,,,,,
990	Kim Massie	United States	25		2010s	Blues	0	12	12	0.000002	0,,,,,,,
991	Brooke Simpson	United States			2010s		0	10	10	0.000002	0,,,,,,,
992	Jaya	Philippines	34		2000s	International	0	18	18	0.000002	0,,,,,,,
993	Siena Fodera	Australia			2010s		0	1	1	0.000002	0,,,,,,,
994	Mary Kiani	United Kingdom	52	1990s	1990s	Electronic	0	19	19	0.000002	0,,,,,,,
995	Buddy Terry	United States	23	1960s - 1970s	1960s	Jazz	0	3	3	0.000002	0,,,,,,,
996	Kate Ceberano	Australia	181	1980s - 1990s	1980s	Soft Rock	3	118	121	0.000005	672960,,,,,,,
997	Buddy Morrow	United States	275	1930s - 2010s	1930s	Jazz	15	144	159	0.000064	474181,,,,,,,
998	Carroll Thompson	United Kingdom	59	1980s - 2000s	1980s	Reggae	0	4	4	0.000002	0,,,,,,,
999	Charito	Japan	93	1990s	1990s	Jazz	0	106	106	0.000002	0,,,,,,,
1000	Chie Ayado	Japan	61		1990s	Jazz	0	62	62	0.000002	0,,,,,,,
1001	Sarah Connor	Germany	302	2000s - 2010s	2000s	Pop/Rock	3	21	24	0.000003	4876,,,,,,,
1002	Johanna Gr�ssner	Sweden	4		1990s		0	55	55	0.000002	0,,,,,,,
1003	Tina Charles	United Kingdom	162	1960s - 1980s	1960s	R&B	10	20	30	0.000004	95002,,,,,,,
1004	Nina Ferro	Australia	44		1990s	Jazz	0	43	43	0.000002	0,,,,,,,
1005	Dominic Grant [1]	United Kingdom			2000s		0	6	6	0.000002	0,,,,,,,
1006	Sakura	Japan	145		2000s	International	0	18	18	0.000002	0,,,,,,,
1007	Sanne Klein Horsman	Netherlands			2010s		0	1	1	0.000002	0,,,,,,,
1008	Everyday People [US2]	United States			1990s		0	72	72	0.000002	0,,,,,,,
1009	Larry Santos	United States	56	1970s - 1990s	1970s	R&B	7	17	24	0.00001	145606,,,,,,,
1010	Chris Minh Doky	Denmark	173	1980s - 2000s	1980s	Jazz	0	46	46	0.000002	0,,,,,,,
1011	Niels Lan Doky	Denmark	229	1980s - 1990s	1980s	Jazz	0	43	43	0.000002	0,,,,,,,
1012	The Smalls	Canada	56	1990s	1990s	Punk/New Wave	0	1	1	0.000002	0,,,,,,,
1013	Uri Caine	United States	543	1980s - 2010s	1980s	Jazz	0	62	62	0.000002	0,,,,,,,
1014	Cristina Zavalloni	Italy	46	2000s	2000s	Jazz	0	17	17	0.000002	0,,,,,,,
1015	Antoinette Montague	United States	36	2000s	2000s	Blues	0	31	31	0.000002	0,,,,,,,
1016	Patti LaBelle	United States	832	1950s - 2010s	1950s	R&B	68	95	163	0.000029	2956061,,,,,,,
1017	Jean Carn	United States	243	1960s - 2010s	1960s	R&B	8	14	22	0.000004	4374,,,,,,,
1018;"""Cheryl """"Pepsii"""" Riley""";United States;;;1990s;;0;2;2;0.000002;0,,,,,,,
1019	Kelly Price	United States	188	1990s - 2010s	1990s	R&B	1	5	6	0.000006	104874,,,,,,,
1020	Whitney Houston	United States	327	1980s - 2000s	1980s	R&B	385	36	421	0.00015	2149329,,,,,,,
1021	Kenny Lattimore	United States	194	1980s - 2010s	1980s	R&B	2	36	38	0.000003	1120,,,,,,,
1022	Joe Bonamassa	United States	504	1980s - 2010s	1980s	Blues	1	138	139	0.000003	9283,,,,,,,
1023	Beth Hart	United States	279	1990s - 2010s	1990s	Blues	8	42	50	0.000005	289004,,,,,,,
1024	Hank Crawford	United States	457	1950s - 2000s	1950s	Jazz	6	198	204	0.000003	32374,,,,,,,
1025	Shoshana Bean	United States	57	2010s	2010s	R&B	1	30	31	0.000003	1008,,,,,,,
1026	Ann Wilson		93	1970s - 2010s	1970s	Hard Rock	25	35	60	0.000017	218801,,,,,,,
1027	Mica Paris	United Kingdom	190	1980s - 2010s	1980s	R&B	0	28	28	0.000002	0,,,,,,,
1028	Glee Cast	United States	634	2000s	2000s	Stage & Screen	0	755	755	0.000002	0,,,,,,,
1029	Amy Banks	United States	28		2000s	Jazz	0	33	33	0.000002	0,,,,,,,
1030	Arif Mardin		50	1960s - 2010s	1960s	Pop/Rock	0	10	10	0.000002	0,,,,,,,
1031	Demi Lovato	United States	234	2000s - 2010s	2000s	Dance	214	14	228	0.000027	1186085,,,,,,,
1032	Sasha Allen	United States	26		2000s	Pop/Rock	0	16	16	0.000002	0,,,,,,,
1033	Sisaundra Lewis	United States	7		2010s		0	8	8	0.000002	0,,,,,,,
1034	Hannah Huston	United States	13	2010s	2010s	Pop/Rock	1	27	28	0.000002	18,,,,,,,
1035	TSoul	United States			2010s		0	9	9	0.000002	0,,,,,,,
1036	Didi Stewart	United States	36	1980s - 2000s	1980s	Alternative/Indie Rock	0	4	4	0.000002	0,,,,,,,
1037	Patricia Kaas	France	524	1980s - 2010s	1980s	Vocal	22	59	81	0.000006	328877,,,,,,,
1038	Flamingo [CZ]	Czech Republic			1960s		0	21	21	0.000002	0,,,,,,,
1039	Edwin McCain	United States	196	1990s - 2010s	1990s	Alternative/Indie Rock	26	35	61	0.000011	233751,,,,,,,
1040	Deni Hines	Australia	71	1990s	1990s	Electronic	0	19	19	0.000002	0,,,,,,,
1041	James Morrison [AU]	Australia			1980s		0	43	43	0.000002	0,,,,,,,
1042	Julian Dawson	United Kingdom	142	1990s	1990s	Country	0	8	8	0.000002	0,,,,,,,
1043	Grover Washington Jr.	United States			1970s		156	66	222	0.000119	1317066,,,,,,,
1044	Vince Jones	Australia	167	1970s - 2000s	1970s	Jazz	0	66	66	0.000002	0,,,,,,,
1045	Simply Red	United Kingdom	518	1980s - 2010s	1980s	Soft Rock	14	32	46	0.000006	510370,,,,,,,
1046	Bich Quang				2000s		0	9	9	0.000002	0,,,,,,,
1047	Kokomo [UK]	United Kingdom			1970s		0	3	3	0.000002	0,,,,,,,
1048	Wendy Moten	United States	83	1990s - 2010s	1990s	R&B	2	26	28	0.000003	634,,,,,,,
1049	Soulfingers	Croatia			1990s		0	50	50	0.000002	0,,,,,,,
1050	Henning St�rk	Denmark	28		1980s	Pop/Rock	2	109	111	0.000006	27491,,,,,,,
1051	Lis S�rensen	Denmark	153	1970s - 2000s	1970s	Alternative/Indie Rock	4	21	25	0.000005	43923,,,,,,,
1052	The Bar-Kays				1960s		19	17	36	0.00001	20833,,,,,,,
1053	Tom Scott	United States	389	1960s - 2010s	1960s	Jazz	26	48	74	0.000007	133869,,,,,,,
1054	The California Dreamers	United States	24		1960s		0	19	19	0.000002	0,,,,,,,
1055	Roberta Flack	United States	419	1960s - 2010s	1960s	R&B	325	96	421	0.000114	1929449,,,,,,,
1056	Donny Hathaway	United States	247	1960s - 1970s	1960s	R&B	386	27	413	0.000201	1576332,,,,,,,
1057	Erma Franklin	United States	104	1950s - 2000s	1950s	R&B	109	22	131	0.000092	500103,,,,,,,
1058	Reuben Wilson	United States	159	1960s	1960s	Jazz	1	63	64	0.000003	1817,,,,,,,
1059	Debbie Bond	United States	13		2010s	Blues	0	3	3	0.000002	0,,,,,,,
1060	Machito	United States	783	1930s - 1980s	1930s	Latin	10	24	34	0.000005	60325,,,,,,,
1061	Billy Larkin & The Delegates	United States	28		1960s	Jazz	2	56	58	0.000003	949,,,,,,,
1062	Texas Blueswomen	United States			1990s		0	10	10	0.000002	0,,,,,,,
1063	Truman Thomas	United States	3		1960s	R&B	0	13	13	0.000002	0,,,,,,,
1064	Eva Cassidy	United States	237	1980s - 1990s	1980s	Alternative/Indie Rock	9	78	87	0.000004	118402,,,,,,,
1065	Mia Boostrom	United States			2010s		0	4	4	0.000002	0,,,,,,,
1066	Northern Lights	United States	7	1990s	1990s	Electronic	1	50	51	0.000003	121582,,,,,,,
1067	Hugh Masekela	South Africa	584	1950s - 2010s	1950s	Jazz	36	37	73	0.000023	341200,,,,,,,
1068	Roy Buchanan	United States	378	1950s - 1980s	1950s	Blues	6	53	59	0.000006	63564,,,,,,,
1069	Percy Sledge	United States	691	1960s - 2000s	1960s	R&B	249	89	338	0.000134	2727536,,,,,,,
1070	Johnny Adams	United States	456	1950s - 1990s	1950s	Blues	19	94	113	0.000008	213696,,,,,,,
1071	Wynder K. Frog	United Kingdom	35	1960s - 1970s	1960s	Folk	0	11	11	0.000002	0,,,,,,,
1072	Otis Rush	United States	480	1950s - 2000s	1950s	Blues	191	62	253	0.000132	1664941,,,,,,,
1073	Ang�lique Kidjo	Benin	317	1980s - 2010s	1980s	International	5	37	42	0.000004	279280,,,,,,,
1074	Bonnie Raitt	United States	519	1960s - 2010s	1960s	Country	307	120	427	0.00018	8668290,,,,,,,
1075	Luce Dufault	Canada	113		2000s	Alternative/Indie Rock	0	29	29	0.000002	0,,,,,,,
1076	Morgan James	United States	48	2010s	2010s	Jazz	0	92	92	0.000002	0,,,,,,,
1077	Eden Atwood	United States	80	1990s - 2000s	1990s	Vocal	0	148	148	0.000002	0,,,,,,,
1078	Soul Kitchen	Germany	39	1990s	1990s	Pop/Rock	0	32	32	0.000002	0,,,,,,,
1079	Toi Kirby	Germany			2010s		0	2	2	0.000002	0,,,,,,,
1080	Mama's Pit	Italy	30	2000s	2000s	Blues	0	15	15	0.000002	0,,,,,,,
1081	Reno Jones	United States	37	2000s	2000s	Blues	0	8	8	0.000002	0,,,,,,,
1082	Eric Church	United States	201	2000s - 2010s	2000s	Country	2	62	64	0.000003	270,,,,,,,
1083	Joanna Cotten	United States	35		2010s	Country	0	1	1	0.000002	0,,,,,,,
1084	Demi Evans	United States	16		2000s	Blues	0	3	3	0.000002	0,,,,,,,
1085	Zsuzsa Cserh�ti	Hungary			1970s		0	21	21	0.000002	0,,,,,,,
1086	Phil Perry	United States	27	2000s	2000s	Religious	0	44	44	0.000002	0,,,,,,,
1087	Marta Kubi�ov�	Czech Republic	289	1960s - 1990s	1960s	Stage & Screen	1	42	43	0.000003	12784,,,,,,,
1088	The Commitments	Ireland	65	1990s	1990s	Pop/Rock	0	26	26	0.000002	0,,,,,,,
1089	Bill Frisell	United States	1127	1970s - 2010s	1970s	Jazz	1	253	254	0.000002	1952,,,,,,,
1090	Jimmy Smith	United States	41	1960s	1960s	Jazz	88	261	349	0.000017	649393,,,,,,,
1091	Ron Wood	United States	243	1960s - 2010s	1960s	Blues	8	42	50	0.000007	34556,,,,,,,
1092	Ann Peebles	United States	370	1970s - 2000s	1970s	R&B	166	19	185	0.00006	380627,,,,,,,
1093	Herbie Mann	United States	1284	1950s - 2000s	1950s	Jazz	89	250	339	0.000066	2368384,,,,,,,
1094	The Pointer Sisters	United States	508	1970s - 2010s	1970s	R&B	81	63	144	0.000045	2388037,,,,,,,
1095	Clint Black	United States	317	1980s - 2010s	1980s	Country	4	15	19	0.000003	1506,,,,,,,
1096	Fantasia	United States	9	1990s	1990s	Stage & Screen	5	24	29	0.000006	20210,,,,,,,
1097	Jimmy Barnes	Australia	707	1970s - 2020s	1970s	Hard Rock	14	86	100	0.000006	143532,,,,,,,
1098	The Goodtimers	United States	5	1960s	1960s	R&B	100	7	107	0.00012	259797,,,,,,,
1099	The Doyle-Whiting Band	United States			1980s		0	8	8	0.000002	0,,,,,,,
1100	Eugene Chadbourne	United States	1329	1970s - 2000s	1970s	Art-Rock/Experimental	3	338	341	0.000003	297739,,,,,,,
1101	Zu	Italy	134	1990s - 2000s	1990s	Art-Rock/Experimental	0	7	7	0.000002	0,,,,,,,
1102	Shake Keane	Saint Vincent and the Grenadines	77	2000s	2000s	Jazz	0	30	30	0.000002	0,,,,,,,
1103	Lisa Sokolov	United States	81	1990s - 2000s	1990s	Jazz	0	24	24	0.000002	0,,,,,,,
1104	Sidsel Endresen	Norway	120	1990s	1990s	Vocal	1	10	11	0.000002	256,,,,,,,
1105	Bugge Wesseltoft	Norway	259	1990s - 2010s	1990s	Jazz	0	41	41	0.000002	0,,,,,,,
1106	Ten	United States	219	1990s - 2010s	1990s	Hard Rock	0	6	6	0.000002	0,,,,,,,
1107	Jennifer Paige	United States	105	1990s - 2010s	1990s	Alternative/Indie Rock	9	8	17	0.000005	465054,,,,,,,
1108	Tank [GB]	United Kingdom			1980s		6	1	7	0.000009	35957,,,,,,,
1109	Stephen Bennett	United States	265	1980s - 2000s	1980s	Easy Listening	0	127	127	0.000002	0,,,,,,,
1110	R.L. Burnside	United States	269	1960s - 2000s	1960s	Blues	7	29	36	0.000004	11411,,,,,,,
1111	Chenoa	Spain	170	2000s - 2010s	2000s	Latin	3	9	12	0.000006	31032,,,,,,,
1112	Artie White	United States	13	1970s - 1990s	1970s	Blues	6	5	11	0.000003	5012,,,,,,,
1113	The Soul Finders	United States			1960s		0	16	16	0.000002	0,,,,,,,
1114	Suzi Gilbert	United States	14		2000s	Pop/Rock	0	15	15	0.000002	0,,,,,,,
1115	Little Caesar	United States	40	1950s - 1960s	1950s	R&B	0	2	2	0.000002	0,,,,,,,
1116	Carol Grimes	United Kingdom	66	1970s - 1990s	1970s	Art-Rock/Experimental	0	8	8	0.000002	0,,,,,,,
1117	Billie Ray Martin	Germany	150	1980s - 2010s	1980s	Electronic	3	3	6	0.000005	16000,,,,,,,
1118	Rhythms del Mundo	United States	99	2000s - 2010s	2000s	Latin	0	55	55	0.000002	0,,,,,,,
1119	Shanade		4		2000s	Pop/Rock	0	2	2	0.000002	0,,,,,,,
1120	Roy Meriwether	United States	138	1960s - 2000s	1960s	R&B	0	76	76	0.000002	0,,,,,,,
1121	The Del Rubio Triplets	United States			1980s		0	41	41	0.000002	0,,,,,,,
1122	Big Blast Company	Germany			2000s		0	16	16	0.000002	0,,,,,,,
1123	John Davis [DE]	Germany			2010s		0	14	14	0.000002	0,,,,,,,
1124	Theresa Burnette	Germany	1		2010s	Electronic	0	11	11	0.000002	0,,,,,,,
1125	Bob Welch	United States	188	1970s - 2010s	1970s	Hard Rock	3	26	29	0.000003	4516,,,,,,,
1126	The Class Notes	United States			1990s		0	86	86	0.000002	0,,,,,,,
1127	Paul Revere & The Raiders	United States	560	1960s - 2010s	1960s	Pop/Rock	110	67	177	0.000154	2046531,,,,,,,
1128	Mark Lindsay	United States	211	1950s - 2010s	1950s	Pop/Rock	23	36	59	0.000013	128929,,,,,,,
1129	Sugar Joans	United States	7		2010s	Pop/Rock	0	6	6	0.000002	0,,,,,,,
1130	Sera Hill	United States	3		2010s	R&B	0	3	3	0.000002	0,,,,,,,
1131	Syleena Johnson	United States	187	2000s - 2010s	2000s	R&B	0	9	9	0.000002	0,,,,,,,
1132	Run C&W	United States	41	1990s	1990s	Country	1	18	19	0.000003	679,,,,,,,
1133	The BB Band	Belgium	433	1990s	1990s	Pop/Rock	0	244	244	0.000002	0,,,,,,,
1134	Kardin�lov�	Czech Republic			1960s		0	8	8	0.000002	0,,,,,,,
1135	Shirma Rouse	Netherlands	1		2010s	Pop/Rock	0	32	32	0.000002	0,,,,,,,
1136	T�mar Davis	United States			2010s		0	4	4	0.000002	0,,,,,,,
1137	The Yardbirds	United Kingdom	1144	1960s - 2010s	1960s	British Invasion	166	47	213	0.000247	1984190,,,,,,,
1138	The Pretty Things	United Kingdom	709	1960s - 2010s	1960s	Blues	40	25	65	0.000117	378640,,,,,,,
1139	Tish Haynes Keys	United States			2010s		0	4	4	0.000002	0,,,,,,,
1140	Post-Traumatic Funk Syndrome	United States			2010s		0	22	22	0.000002	0,,,,,,,
1141	Leo Abisaab	Australia			2010s		0	3	3	0.000002	0,,,,,,,
1142	Magnus Lindgren	Sweden	93	2000s	2000s	Jazz	0	23	23	0.000002	0,,,,,,,
1143	The Cinelli Brothers	United Kingdom			2010s		0	3	3	0.000002	0,,,,,,,
1144	Craig Caffall	United States			2010s		0	11	11	0.000002	0,,,,,,,
1145	Tony Joe White	United States	517	1960s - 2010s	1960s	Pop/Rock	242	34	276	0.000149	2103931,,,,,,,
1146	Bobby Darin	United States	1377	1950s - 1970s	1950s	Pop/Rock	453	312	765	0.00043	10723439,,,,,,,
1147	Rocky Roberts	United States	69	1990s	1990s	International	10	24	34	0.000025	222816,,,,,,,
1148	Count Basie	United States	4779	1920s - 1980s	1920s	Jazz	1842	439	2281	0.000415	11795870,,,,,,,
1149	Diane Schuur	United States	352	1970s - 2010s	1970s	Vocal	3	210	213	0.000003	6885,,,,,,,
1150	Ann Nesby	United States	181	1990s - 2000s	1990s	R&B	0	8	8	0.000002	0,,,,,,,
1151	Lesley Gore	United States	477	1960s - 2010s	1960s	Pop/Rock	126	51	177	0.000124	1613188,,,,,,,
1152	The Blossoms	United States	71	1950s - 1970s	1950s	Pop/Rock	8	16	24	0.000021	64065,,,,,,,
1153	Dorothy Moore	United States	229	1960s - 2010s	1960s	R&B	10	39	49	0.000011	340477,,,,,,,
1154	Moses Dillard	United States	11		1960s	R&B	0	8	8	0.000002	0,,,,,,,
1155	Les Sabler	United States	61	1990s - 2000s	1990s	Jazz	0	3	3	0.000002	0,,,,,,,
1156	quasimode	Japan	94		2000s	Jazz	0	14	14	0.000002	0,,,,,,,
1157	UA	Japan	7		1990s	Pop/Rock	1	20	21	0.000003	7560,,,,,,,
1158	Roy Ayers	United States	845	1960s - 2010s	1960s	Jazz	11	39	50	0.000007	45480,,,,,,,
1159	Jiro Inagaki	Japan			1960s		0	31	31	0.000002	0,,,,,,,
1160	Tweet	United States	131	1990s - 2010s	1990s	R&B	1	1	2	0.000003	350,,,,,,,
1161	Mieko Hirota	Japan	17	1990s	1990s	Pop/Rock	363	16	379	0.000149	1488424,,,,,,,
1162	Tamia	Canada	165	1980s - 2010s	1980s	R&B	6	8	14	0.000003	15616,,,,,,,
1163	Chelsea Brown	Australia			1970s		0	4	4	0.000002	0,,,,,,,
1164	Will Downing	United States	339	1980s - 2010s	1980s	R&B	0	93	93	0.000002	0,,,,,,,
1165	Penny Ford	United States	15	1980s - 1990s	1980s	R&B	0	5	5	0.000002	0,,,,,,,
1166	Quincy Jones	United States	1875	1950s - 2010s	1950s	Jazz	343	248	591	0.000093	3091820,,,,,,,
1167	Jeff Afdem				1970s		0	9	9	0.000002	0,,,,,,,
1168	Corinne Bailey Rae	United Kingdom	118	2000s - 2020s	2000s	R&B	24	25	49	0.000012	166448,,,,,,,
1169	Grand Wazoo	Australia	29		2000s	R&B	0	14	14	0.000002	0,,,,,,,
1170	Joyce Bond	United Kingdom	21		1960s	Reggae	0	16	16	0.000002	0,,,,,,,
1171	Sandy Jackson Johnson	United States			2010s		0	1	1	0.000002	0,,,,,,,
1172	The Flying Burrito Brothers	United States	525	1960s - 1990s	1960s	Folk/Country Rock	120	59	179	0.000055	558305,,,,,,,
1173	Barbara Dickson	United Kingdom	499	1960s - 2000s	1960s	International	124	135	259	0.000045	2080576,,,,,,,
1174	Baby Jane Dexter	United States	77	1990s	1990s	Jazz	0	38	38	0.000002	0,,,,,,,
1175	Little Birdy	Australia	66	2000s	2000s	Alternative/Indie Rock	2	3	5	0.000004	8521,,,,,,,
1176	The Gaylettes	Jamaica	38	1960s - 1970s	1960s	Reggae	0	4	4	0.000002	0,,,,,,,
1177	Rank Strangers [US]	United States			1970s		0	5	5	0.000002	0,,,,,,,
1178	Chris Robinson [US1]	United States			2000s		0	15	15	0.000002	0,,,,,,,
1179	Bonnie Bramlett	United States	146	1960s - 2010s	1960s	Rock & Roll/Roots	176	60	236	0.000056	1050503,,,,,,,
1180	Delaney Bramlett	United States	131	1960s - 2000s	1960s	Blues	176	29	205	0.000057	331786,,,,,,,
1181	Marc Broussard	United States	109	2000s - 2010s	2000s	R&B	27	34	61	0.000007	322532,,,,,,,
1182	Rab Noakes		103	1970s - 2000s	1970s	International	1	8	9	0.000005	16169,,,,,,,
1183	Jill Johnson	Sweden	256	1990s - 2010s	1990s	Country	3	98	101	0.000003	17874,,,,,,,
1184	Doug Seegers	United States	49	2010s	2010s	Country	3	23	26	0.000003	4295,,,,,,,
1185	Beverley Knight	United Kingdom	274	1990s - 2010s	1990s	R&B	2	37	39	0.000003	1371,,,,,,,
1186	Dionne Warwick	United States	1490	1960s - 2010s	1960s	R&B	1154	283	1437	0.000591	18727130,,,,,,,
1187	Marva Wright	United States	147	1990s - 2000s	1990s	R&B	2	49	51	0.000004	15577,,,,,,,
1188	The Sweet Inspirations	United States	206	1950s - 2010s	1950s	R&B	30	79	109	0.00004	770415,,,,,,,
1189	Billy Vera	United States	183	1960s - 1990s	1960s	R&B	53	31	84	0.00003	132193,,,,,,,
1190	Judy Clay	United States	91	1950s - 1990s	1950s	R&B	60	11	71	0.00004	79391,,,,,,,
1191	Oscar Toney, Jr.	United States	74	1960s - 2000s	1960s	R&B	4	11	15	0.000008	17037,,,,,,
1192	The Rustix	United States			1960s		0	7	7	0.000002	0,,,,,,,
1193	Rebecca Lynn Howard	United States	74	1990s - 2010s	1990s	Country	2	10	12	0.000003	1316,,,,,,,
1194	The Three Degrees	United States	433	1960s - 2010s	1960s	R&B	77	74	151	0.000038	1710012,,,,,,,
1195	Ricky Koole	Netherlands	13	2010s	2010s	Pop/Rock	0	63	63	0.000002	0,,,,,,,
1196	Ocobar	Netherlands	24	2000s	2000s	Electronic	0	10	10	0.000002	0,,,,,,,
1197	Maceo Parker	United States	276	1960s - 2010s	1960s	R&B	11	44	55	0.000008	383491,,,,,,,
1198	Angela Hacker	United States	35		2000s	Pop/Rock	0	6	6	0.000002	0,,,,,,,
1199	Lulu	United Kingdom	1	2000s - 2010s	2000s	Pop/Rock	213	103	316	0.000133	3689899,,,,,,,
1200	Kitty Wells	United States	1088	1940s - 2000s	1940s	Country	92	209	301	0.000042	849796,,,,,,,
1201	Cher	United States	826	1960s - 2010s	1960s	Soft Rock	317	169	486	0.000204	11018067,,,,,,,
1202	Joan Baez	United States	1202	1950s - 2010s	1950s	Folk	138	238	376	0.000185	11317919,,,,,,,
1203	Willie Nelson	United States	4071	1950s - 2010s	1950s	Country	539	902	1441	0.000278	13971888,,,,,,,
1204	Elkie Brooks	United Kingdom	439	1960s - 2000s	1960s	Pop/Rock	5	122	127	0.000004	1422539,,,,,,,
1205	Billie Jo Spears	United States	487	1960s - 2010s	1960s	Country	72	112	184	0.000035	818207,,,,,,,
1206	Spooner Oldham	United States	60	1960s - 2000s	1960s	Pop/Rock	0	16	16	0.000002	0,,,,,,,
1207	Green Onions	Switzerland			2000s		0	7	7	0.000002	0,,,,,,,
1208	Arnold McCuller	United States	89	1990s - 2000s	1990s	Pop/Rock	0	16	16	0.000002	0,,,,,,,
1209	Measure 4 Measure	United States			1990s		0	45	45	0.000002	0,,,,,,,
1210	Jutta Weinhold	Germany			1970s		0	9	9	0.000002	0,,,,,,,
1211	Klaus Henatsch	Germany			2000s		0	8	8	0.000002	0,,,,,,,
1212	Maya Smith	United States	1		2010s		0	4	4	0.000002	0,,,,,,,
1213	Austin Allsup	United States	38	2000s - 2010s	2000s	Country	0	7	7	0.000002	0,,,,,,,
1214	Emily Barker	Australia	73	2000s - 2010s	2000s	Folk	0	5	5	0.000002	0,,,,,,,
1215	Johnny Dollar [US2]	United States			1980s		0	17	17	0.000002	0,,,,,,,
1216	Joanna Connor	United States	143	1980s - 2000s	1980s	Blues	0	13	13	0.000002	0,,,,,,,
1217	The Supremes	United States	1603	1950s - 1970s	1950s	R&B	731	277	1008	0.000611	10547412,,,,,,,
1218	The Four Tops	United States	1114	1950s - 2010s	1950s	R&B	493	134	627	0.000539	7426063,,,,,,,
1219	Liza Minnelli	United States	809	1940s - 2010s	1940s	Vocal	318	193	511	0.000067	5257292,,,,,,,
1220	La Lupe	Cuba	418	1950s - 1980s	1950s	Latin	3	19	22	0.000004	28127,,,,,,,
1221	Tamiko Jones	United States	63	1990s	1990s	Pop/Rock	1	44	45	0.000003	1612,,,,,,,
1222	The Ones	United States	59	2000s	2000s	Electronic	0	2	2	0.000002	0,,,,,,,
1223	Andee Silver	United Kingdom	4		1960s	Pop/Rock	0	10	10	0.000002	0,,,,,,,
1224	Sam Fletcher	United States	9	1960s	1960s	Pop/Rock	11	39	50	0.000003	1838,,,,,,,
1225	Lucretia	Netherlands	1		2000s		0	15	15	0.000002	0,,,,,,,
1226	Gordon Beck	United Kingdom	163	1960s - 2000s	1960s	Jazz	0	91	91	0.000002	0,,,,,,,
1227	Joy Marshall	United States			1960s		2	37	39	0.000003	8744,,,,,,,
1228	Byrdie Green	United States	34	1960s	1960s	Vocal	0	17	17	0.000002	0,,,,,,,
1229	Kenny Price	United States	118	1960s - 1980s	1960s	Country	36	52	88	0.000027	855963,,,,,,,
1230	Dee Dee Bridgewater	United States	385	1960s - 2010s	1960s	Jazz	0	145	145	0.000002	0,,,,,,,
1231	Yvonne Moore	Switzerland	47		1990s	Pop/Rock	0	13	13	0.000002	0,,,,,,,
1232	Stanley Turrentine	United States	792	1950s - 2000s	1950s	Jazz	138	190	328	0.000023	1286051,,,,,,,
1233	Tina Britt	United States	27	1960s	1960s	R&B	0	9	9	0.000002	0,,,,,,,
1234	Halmstad Connection	Germany			2000s		0	3	3	0.000002	0,,,,,,,
1235	Gregor Hilden	Germany	87		1990s	Blues	0	42	42	0.000002	0,,,,,,,
1236	Harriet Lewis	United States	1		2000s	Pop/Rock	0	9	9	0.000002	0,,,,,,,
1237	Polly Gibbons	United Kingdom	54		2000s	R&B	0	62	62	0.000002	0,,,,,,,
1238	Jennifer Heaney	United States	12	1990s	1990s	Vocal	0	13	13	0.000002	0,,,,,,,
1239	Cecilia Vennersten	Sweden	8		1990s	Jazz	4	10	14	0.000004	16935,,,,,,,
1240	Inger Berggren	Sweden	11		1950s	Pop/Rock	0	15	15	0.000002	0,,,,,,,
1241	Vonda Shepard	United States	207	1980s - 2010s	1980s	Alternative/Indie Rock	5	45	50	0.000004	5623,,,,,,,
1242	Sid Selvidge	United States	96	1960s - 2010s	1960s	Blues	1	27	28	0.000003	1159,,,,,,,
1243	Trijntje Oosterhuis	Netherlands	301	1990s - 2010s	1990s	Jazz	2	118	120	0.000003	294520,,,,,,,
1244	Metropole Orkest	Netherlands	712	1940s - 2010s	1940s	Jazz	2	323	325	0.000003	7825,,,,,,,
1245	Kevin Dozier	United States	29		2000s	Easy Listening	0	29	29	0.000002	0,,,,,,,
1246	Kate Schutt	United States	83	1990s - 2000s	1990s	Folk	0	18	18	0.000002	0,,,,,,,
1247	Blake Shelton	United States	287	1990s - 2010s	1990s	Country	29	69	98	0.000012	1039988,,,,,,,
1248	Lea DeLaria	United States	131	1990s - 2000s	1990s	Stage & Screen	0	72	72	0.000002	0,,,,,,,
1249	Luther Vandross	United States	712	1970s - 2000s	1970s	R&B	84	59	143	0.000053	1122695,,,,,,,
1250	Precise		82	1990s	1990s	Rap	0	1	1	0.000002	0,,,,,,,
1251	En Vogue	United States	267	1990s - 2010s	1990s	R&B	31	18	49	0.000024	121940,,,,,,,
1252	Walter Jackson	United States	198	1960s - 1970s	1960s	R&B	15	48	63	0.000043	449637,,,,,,,
1253	Irene Cara	United States	119	1960s - 2010s	1960s	Soft Rock	140	13	153	0.000063	456582,,,,,,,
1254	Lonette McKee	United States	30	1970s	1970s	R&B	0	5	5	0.000002	0,,,,,,,
1255	Dwan Smith	United States					0	3	3	0.000002	0,,,,,,,
1256	The Whispers	United States	707	1960s - 2010s	1960s	R&B	16	34	50	0.000019	235042,,,,,,,
1257	Diana Ross	United States	1453	1960s - 2010s	1960s	R&B	383	166	549	0.00018	5184601,,,,,,,
1258	Kasia Kowalska	Poland	170	1990s - 2000s	1990s	International	0	10	10	0.000002	0,,,,,,,
1259	Pat Cooley	United States	33	1990s	1990s	R&B	0	3	3	0.000002	0,,,,,,,
1260	Alexia [IT]	Italy			2000s		1	9	10	0.000008	32539,,,,,,,
1261	Gary Burton	United States	2		1960s	Latin	159	216	375	0.000029	1472507,,,,,,,
1262	King Curtis	United States	827	1950s - 1970s	1950s	R&B	54	134	188	0.000023	415784,,,,,,,
1263	Allison Crowe	Canada	80	2000s	2000s	Folk	6	73	79	0.000003	3144,,,,,,,
1264	Margaret Singana	South Africa	36	1970s	1970s	Pop/Rock	4	20	24	0.000007	29323,,,,,,,
1265	Emma Louise Birdsall	Australia			2010s		0	7	7	0.000002	0,,,,,,,
1266	Sheryl Crow	United States	641	1990s - 2010s	1990s	Alternative/Indie Rock	139	90	229	0.000105	3880224,,,,,,,
1267	Alannah Myles	Canada	117	1980s - 2010s	1980s	Soft Rock	31	7	38	0.000007	46169,,,,,,,
1268	Nine Below Zero	United Kingdom	345	1970s - 2010s	1970s	Rock & Roll/Roots	1	42	43	0.000003	267,,,,,,,
1269	Evvie McKinney	United States	4	2010s	2010s	R&B	0	3	3	0.000002	0,,,,,,,
1270	The Total Eclipse	United States			1960s		0	12	12	0.000002	0,,,,,,,
1271	Lincoln Mayorga	United States	145	1970s - 2000s	1970s	Easy Listening	6	89	95	0.000004	25541,,,,,,,
1272	Odessa Crawford	United States			1960s		0	1	1	0.000002	0,,,,,,,
1273	Spencer Wiggins	United States	76		1960s	R&B	4	4	8	0.000003	1271,,,,,,,
1274	Garth Brooks	United States	506	1980s - 2010s	1980s	Country	136	100	236	0.000038	1533296,,,,,,,
1275	Lannie Garrett	United States	102	1990s	1990s	Vocal	0	105	105	0.000002	0,,,,,,,
1276	Meli'sa Morgan	United States	113	1980s - 2010s	1980s	R&B	1	8	9	0.000003	709,,,,,,,
1277	Philip Michael Thomas	United States	20	1980s	1980s	R&B	0	4	4	0.000002	0,,,,,,,
1278	Dorian Harewood	United States	21	1980s	1980s	Pop/Rock	0	1	1	0.000002	0,,,,,,,
1279	Anna Domino	United States	97	1980s - 1990s	1980s	Pop/Rock	12	7	19	0.000027	181768,,,,,,,
1280	Teresa Fischer	United States	12		2010s	Easy Listening	0	4	4	0.000002	0,,,,,,,
1281	Carmen McRae	United States	1689	1940s - 1990s	1940s	Vocal	79	437	516	0.00001	542125,,,,,,,
1282	Cojazz	Switzerland	36	1980s - 2000s	1980s	Jazz	0	58	58	0.000002	0,,,,,,,
1283	Alice Day	United States	10	1990s	1990s	Jazz	0	7	7	0.000002	0,,,,,,,
1284	Monica Borrfors	Sweden	88	1990s - 2000s	1990s	Jazz	0	104	104	0.000002	0,,,,,,,
1285	Freddie Hughes	United States	48	1960s - 1970s	1960s	R&B	0	9	9	0.000002	0,,,,,,,
1286	Lucky Dube	South Africa	219	1990s - 2000s	1990s	Reggae	0	4	4	0.000002	0,,,,,,,
1287	Johnny Mann	United States	50	1960s	1960s	Easy Listening	246	285	531	0.00016	5132592,,,,,,,
1288	Me First and The Gimme Gimmes	United States	144	1990s - 2010s	1990s	Alternative/Indie Rock	0	117	117	0.000002	0,,,,,,,
1289	Katie Stelmanis	Canada	3		2000s	Pop/Rock	0	1	1	0.000002	0,,,,,,,
1290	Jody Miller	United States	239	1960s - 1990s	1960s	Country	41	91	132	0.000029	622834,,,,,,,
1291	Gayle McCormick	United States	32	1960s - 1970s	1960s	Soft Rock	23	12	35	0.000032	265247,,,,,,,
1292	Gloria Estefan	United States	700	1970s - 2010s	1970s	Latin	89	60	149	0.000052	496453,,,,,,,
1293	Peggy Lipton	United States	29	1960s - 1970s	1960s	Soft Rock	2	8	10	0.000006	9015,,,,,,,
1294	Connie Fisher	United Kingdom	76	2000s	2000s	International	0	29	29	0.000002	0,,,,,,,
1295	Ray Bryant	United States	609	1950s - 2000s	1950s	Jazz	107	195	302	0.000042	948662,,,,,,,
1296	Sara Niemietz	United States	77	2000s - 2010s	2000s	Soft Rock	2	87	89	0.000005	17043,,,,,,,
1297	Clodagh Rodgers	United Kingdom	103	1960s - 1990s	1960s	Pop/Rock	42	35	77	0.000019	173169,,,,,,,
1298	The Brockingtons	United States	1		1970s		0	2	2	0.000002	0,,,,,,,
1299	Alan Caddy	United Kingdom	1	1950s - 1960s	1950s	Rock & Roll/Roots	0	397	397	0.000002	0,,,,,,,
1300	Lainie Kazan	United States	32	1990s	1990s	Vocal	0	66	66	0.000002	0,,,,,,,
1301	Faith Pillow	United States			1980s		0	4	4	0.000002	0,,,,,,,
1302	The Booze Brothers	United States	39		1980s	Pop/Rock	0	8	8	0.000002	0,,,,,,,
1303	Joyce Sims	United States	78	1980s - 1990s	1980s	R&B	3	3	6	0.000003	434,,,,,,,
1304	Billy Pierce	United States	3	1970s	1970s	Pop/Rock	0	54	54	0.000002	0,,,,,,,
1305	Cecilia Smith	United States	48	1990s - 2000s	1990s	Jazz	0	34	34	0.000002	0,,,,,,,
1306	Barbara Higbie	United States	106	1990s - 2000s	1990s	Easy Listening	0	10	10	0.000002	0,,,,,,,
1307	Tomoko Ohno	Japan	25		2000s	Jazz	0	6	6	0.000002	0,,,,,,,
1308	Vicki Doney	United States	16	2000s	2000s	Jazz	0	14	14	0.000002	0,,,,,,,
1309	Blue Tapestry	United Kingdom			2000s		0	17	17	0.000002	0,,,,,,,
1310	Pamela Williams	United States	123	1990s - 2000s	1990s	Jazz	0	15	15	0.000002	0,,,,,,,
1311	Danny Sanderson	Israel	15		2000s	International	0	19	19	0.000002	0,,,,,,,
1312	Liane Carroll	United Kingdom	98	2000s	2000s	Jazz	0	106	106	0.000002	0,,,,,,,
1313	Aaradhna	New Zealand	73	2000s	2000s	R&B	1	15	16	0.000003	246,,,,,,,
1314	KT McCammond	United States	12		2010s	Pop/Rock	0	11	11	0.000002	0,,,,,,,
1315	Niki Evans	United Kingdom			2000s		0	10	10	0.000002	0,,,,,,,
1316	Anna Book	Sweden	8	2000s	2000s	Pop/Rock	0	19	19	0.000002	0,,,,,,,
1317	Linda Marks	United States			2010s		0	26	26	0.000002	0,,,,,,,
1318	Melissa Marshall	United States	23		2000s	Pop/Rock	0	9	9	0.000002	0,,,,,,,
1319	Meoneo	Germany	30		2000s	Pop/Rock	0	15	15	0.000002	0,,,,,,,
1320	Aubrey Logan	United States	27	2010s	2010s	Jazz	0	26	26	0.000002	0,,,,,,,
1321	Relley C	United Kingdom			2010s		0	3	3	0.000002	0,,,,,,,
1322	Snake Davis	United Kingdom	6		1990s	Pop/Rock	0	25	25	0.000002	0,,,,,,,
1323	Aerosmith	United States	645	1970s - 2010s	1970s	Hard Rock	476	38	514	0.000231	2095973,,,,,,,
1324	Texas Tea	Australia	1		2000s	Country	0	15	15	0.000002	0,,,,,,,
1325	Eija Kantola	Finland	130		1980s	Pop/Rock	0	33	33	0.000002	0,,,,,,,
1326	Anneli Saaristo	Finland	57		1970s	Pop/Rock	5	27	32	0.000007	33904,,,,,,,
1327	Marjorie	Finland	35		1990s	Pop/Rock	0	11	11	0.000002	0,,,,,,,
1328	Virve Rosti	Finland	140		1970s	Pop/Rock	2	70	72	0.000003	8958,,,,,,,
1329	C�cile McLorin Salvant	United States	87	2000s - 2010s	2000s	Jazz	0	82	82	0.000002	0,,,,,,,
1330	Loleatta Holloway	United States	418	1960s - 2010s	1960s	R&B	8	16	24	0.000008	286580,,,,,,,
1331	S�verine	France	115	1970s - 1980s	1970s	Vocal	24	14	38	0.000007	674000,,,,,,,
1332	Dawn Robinson	United States	41	1990s - 2000s	1990s	R&B	0	1	1	0.000002	0,,,,,,,
1333	Hall & Oates	United States			1970s	Pop/Rock	277	38	315	0.000107	1314274,,,,,,,
1334	Jade [US]	United States			1990s		2	7	9	0.000004	2852,,,,,,,
1335	Julius Brockington		32	1970s	1970s	Pop/Rock	0	7	7	0.000002	0,,,,,,,
1336	Patti Austin	United States	474	1950s - 2010s	1950s	R&B	182	103	285	0.00005	3347800,,,,,,,
1337;"""Johnny """"Hammond"""" Smith""";United States;264;1950s - 1970s;1950s;Jazz;1;107;108;0.000003;168031,,,,,,,
1338	Charles Kynard	United States	70	1960s - 1970s	1960s	Jazz	0	22	22	0.000002	0,,,,,,,
1339	Pride & Joy	United States	23	1990s	1990s	R&B	0	14	14	0.000002	0,,,,,,,
1340	Love Construction	Denmark	10		1980s	Electronic	0	5	5	0.000002	0,,,,,,,
1341	The Jackson Sisters	United States			1970s		5	2	7	0.000007	20516,,,,,,,
1342	Frank Owens	United States	18	1970s	1970s	Jazz	0	16	16	0.000002	0,,,,,,,
1343	Sue Ann Carwell	United States	20	1990s	1990s	Pop/Rock	0	4	4	0.000002	0,,,,,,,
1344	Regina Love	United States	18		2010s	Pop/Rock	0	4	4	0.000002	0,,,,,,,
1345	Michael Cunio	United States			2010s		0	13	13	0.000002	0,,,,,,,
1346	Richard Elliot	United States	315	1980s - 2010s	1980s	Jazz	0	22	22	0.000002	0,,,,,,,
1347	Joel Frahm	United States	89	1990s - 2000s	1990s	Jazz	1	48	49	0.000003	563,,,,,,,
1348	Bruce Katz	United States	55	1980s - 2000s	1980s	Blues	0	15	15	0.000002	0,,,,,,,
1349	Idina Menzel	United States	287	1990s - 2020s	1990s	Stage & Screen	268	97	365	0.00013	3411581,,,,,,,
1350	Isaac Hayes	United States	628	1960s - 2000s	1960s	R&B	108	73	181	0.000074	688493,,,,,,,
1351	Neko Case	United States	227	1990s - 2010s	1990s	Alternative/Indie Rock	7	29	36	0.000004	1095443,,,,,,,
1352	Kiki Dee	United Kingdom	386	1960s - 2010s	1960s	Pop/Rock	104	33	137	0.000063	692009,,,,,,,
1353	Diahann Carroll	United States	279	1950s - 2000s	1950s	Vocal	351	127	478	0.000148	640537,,,,,,,
1354	First Choice	United States	315	1970s - 1980s	1970s	R&B	5	8	13	0.000008	97999,,,,,,,
1355	Marlena Shaw	United States	350	1960s - 2010s	1960s	Vocal	12	107	119	0.00003	1360996,,,,,,,
1356	Labelle	United States	252	1970s	1970s	R&B	7	57	64	0.000006	40544,,,,,,,
1357	Mandy Van Baaren	Netherlands			1990s		0	1	1	0.000002	0,,,,,,,
1358	Nina Simone	United States	1865	1950s - 2000s	1950s	Jazz	255	175	430	0.000119	5121388,,,,,,,
1359	The Saints	Australia	78	1990s	1990s	Religious	86	9	95	0.000077	636429,,,,,,,
1360	Root & Jenny Jackson	United Kingdom	4		1960s	Pop/Rock	0	2	2	0.000002	0,,,,,,,
1361	Martha High	United States	56	1960s - 1970s	1960s	R&B	0	12	12	0.000002	0,,,,,,,
1362	Speedometer	United Kingdom	130	2000s	2000s	Electronic	0	7	7	0.000002	0,,,,,,,
1363	James Knight & The Butlers	United States	14		1970s	R&B	0	1	1	0.000002	0,,,,,,,
1364	Peter Zaremba		14	1980s	1980s	Pop/Rock	0	5	5	0.000002	0,,,,,,,
1365	Meeker	United Kingdom	2		2000s		0	1	1	0.000002	0,,,,,,,
1366	The Trinity [GB]	United Kingdom			1960s		6	24	30	0.000004	5207,,,,,,,
1367	Nina Van Horn		29		2000s	Blues	0	29	29	0.000002	0,,,,,,,
1368	The Soulful Strings	United States			1960s		29	42	71	0.000018	137547,,,,,,,
1369	Dorothy Johnson	United States	4		1970s	Religious	0	1	1	0.000002	0,,,,,,,
1370	Joe Pete's Hubcap Experience	United States			1980s		0	15	15	0.000002	0,,,,,,,
1371	Jeanne Young	Philippines	2		1960s	Pop/Rock	0	14	14	0.000002	0,,,,,,,
1372	David T. Walker	United States	128	1960s - 2000s	1960s	R&B	0	46	46	0.000002	0,,,,,,,
1373	Stuff	United States	84	1970s - 1980s	1970s	R&B	0	5	5	0.000002	0,,,,,,,
1374	Tower of Power	United States	500	1960s - 2010s	1960s	R&B	28	17	45	0.000007	18435,,,,,,,
1375	Stefanie Heinzmann	Switzerland	98	2000s - 2010s	2000s	R&B	2	10	12	0.000003	1844,,,,,,,
1376	Vaneese Thomas	United States	84	1980s - 1990s	1980s	R&B	22	15	37	0.000008	38732,,,,,,,
1377	Under the Streetlamp	United States			2010s		0	71	71	0.000002	0,,,,,,,
1378	The Blind Boys of Alabama	United States	489	1930s - 2010s	1930s	Religious	0	61	61	0.000002	0,,,,,,,
1379	Jukin' Bone	United States	20	1970s	1970s	Pop/Rock	2	2	4	0.000003	397,,,,,,,
1380	Nicole Henry	United States	91	1990s - 2010s	1990s	Jazz	0	76	76	0.000002	0,,,,,,,
1381	Edson Cordeiro	Brazil	79	1990s - 2000s	1990s	Latin	0	14	14	0.000002	0,,,,,,,
1382	Marcia Griffiths	Jamaica	558	1960s - 2010s	1960s	Reggae	3	57	60	0.000003	7158,,,,,,,
1383	Jools Holland	United Kingdom	651	1970s - 2010s	1970s	Alternative/Indie Rock	6	190	196	0.000003	107674,,,,,,,
1384	Mabel Ray	United Kingdom	1	2010s	2010s	R&B	0	1	1	0.000002	0,,,,,,,
1385	Kyla Jade	United States	12	2010s	2010s	Religious	0	10	10	0.000002	0,,,,,,,
1386	Wilson Pickett	United States	816	1950s - 2000s	1950s	R&B	361	53	414	0.000635	4626474,,,,,,,
1387	David Lasley	United States	111	1960s - 1990s	1960s	R&B	3	4	7	0.000005	8082,,,,,,,
1388	The Blues Brothers	United States	205	1970s - 1980s	1970s	R&B	0	51	51	0.000002	0,,,,,,,
1389	Joan Osborne	United States	238	1990s - 2010s	1990s	Alternative/Indie Rock	43	89	132	0.000062	1131917,,,,,,,
1390	Claudio Bisio	Italy			1990s		0	3	3	0.000002	0,,,,,,,
1391	Elio e le Storie Tese	Italy	274	1980s - 2010s	1980s	Stage & Screen	2	13	15	0.000005	14675,,,,,,,
1392	Katharine McPhee	United States	114	2000s - 2010s	2000s	Pop/Rock	9	43	52	0.000004	131169,,,,,,,
1393	Rachele Amenta				2010s		0	4	4	0.000002	0,,,,,,,
1394	Butch Wax and The Hollywoods	United States			2000s		0	17	17	0.000002	0,,,,,,,
1395	Global Kryner	Austria	29	2000s	2000s	International	0	45	45	0.000002	0,,,,,,,
1396	The Rounder Girls	Austria			1990s		2	20	22	0.000002	101,,,,,,,
1397	Michelle Creber	Canada			2010s		0	23	23	0.000002	0,,,,,,,
1398	The Chicks	New Zealand	35		1960s	Pop/Rock	0	44	44	0.000002	0,,,,,,,
1399	Patrick Williams	United States	158	1960s - 2010s	1960s	Jazz	10	59	69	0.000009	94194,,,,,,,
1400	Bobby Pierce	United States	22	1970s	1970s	Jazz	0	4	4	0.000002	0,,,,,,,
1401	Carole Fredericks	United States	77		1990s	Blues	15	2	17	0.000006	17620,,,,,,,
1402	Karen Mulder	Netherlands	19	2000s	2000s	Pop/Rock	0	2	2	0.000002	0,,,,,,,
1403	Dacapella	Germany			2000s		0	17	17	0.000002	0,,,,,,,
1404	Opus Jam	France			2010s		0	17	17	0.000002	0,,,,,,,
1405	BYU Noteworthy	United States	29		2000s	Vocal	0	66	66	0.000002	0,,,,,,,
1406	Ruth Jacott	Netherlands	144	1980s - 2010s	1980s	Stage & Screen	7	56	63	0.000003	4257,,,,,,,
1407	Lorena G�mez	Spain			2000s		0	20	20	0.000002	0,,,,,,,
1408	St�phan Rizon	France	20		2010s	Pop/Rock	0	10	10	0.000002	0,,,,,,,
1409	Sofie	Belgium	21		1980s	Pop/Rock	1	44	45	0.000003	580,,,,,,,
1410	New York Stage Orchestra	United States	8		1990s	R&B	0	3	3	0.000002	0,,,,,,,
1411	Creative Sphere	France			2010s		0	16	16	0.000002	0,,,,,,,
1412	Big Soul	Germany	1		2010s	Rap	0	2	2	0.000002	0,,,,,,,
1413	Raffa�la Paton	Netherlands			2000s		0	9	9	0.000002	0,,,,,,,
1414	Cath Adams	Australia			2010s		0	2	2	0.000002	0,,,,,,,
1415	Brass Band Rickenbach	Switzerland			2000s		0	7	7	0.000002	0,,,,,,,
1416	H.E.R.	United States	58	2010s - 2020s	2010s	R&B	4	1	5	0.000005	15668,,,,,,,
1417	Jack Vidgen	Australia	30		2010s	Pop/Rock	0	18	18	0.000002	0,,,,,,,
1418	Stefano Lanfranchi	Italy			2010s		0	1	1	0.000002	0,,,,,,,
1419	Simone Farina	Italy	3		2010s	Electronic	0	1	1	0.000002	0,,,,,,,
1420	Kathy Shannon	United States			1960s		0	20	20	0.000002	0,,,,,,,
1421	Hlj�mar	Iceland	1	2010s	2010s	Electronic	0	12	12	0.000002	0,,,,,,,
1422	Pam Hall	Jamaica	187	1990s	1990s	Reggae	0	36	36	0.000002	0,,,,,,,
1423	Southside Johnny	United States	257	1970s - 2010s	1970s	Rock & Roll/Roots	6	78	84	0.000023	410354,,,,,,,
1424	Amii Stewart	United States	140	1970s - 2010s	1970s	R&B	5	48	53	0.00001	488157,,,,,,,
1425	8-Bit Arcade		612	2010s	2010s	Easy Listening	0	388	388	0.000002	0,,,,,,,
1426	Marcia Hines	United States	150	1970s - 1990s	1970s	Dance	4	90	94	0.000004	145435,,,,,,,
1427	Samantha Jones	United Kingdom	65	1960s - 1970s	1960s	British Invasion	4	44	48	0.000017	366704,,,,,,,
1428	Talk of Night	Denmark			1990s		0	6	6	0.000002	0,,,,,,,
1429	Mark Weinstein	United States	205	2000s	2000s	Jazz	0	62	62	0.000002	0,,,,,,,
1430	Bob Belden	United States	128	1970s - 2000s	1970s	Jazz	0	75	75	0.000002	0,,,,,,,
1431	Rob Arthur		249	1990s - 2000s	1990s	Jazz	0	144	144	0.000002	0,,,,,,,
1432	Aqua e vanilla	Italy	1		2000s	Electronic	0	12	12	0.000002	0,,,,,,,
1433	Alicia Keys	United States	346	1990s - 2020s	1990s	R&B	200	24	224	0.000053	2507243,,,,,,,
1434	Adele	United Kingdom	126	2000s - 2020s	2000s	Pop/Rock	695	10	705	0.000257	1801985,,,,,,,
1435	Angelina Jordan	Norway			2010s		0	26	26	0.000002	0,,,,,,,
1436	Opeth	Sweden	277	1990s - 2010s	1990s	Heavy Metal	0	8	8	0.000002	0,,,,,,,
1437	Marie Fredriksson	Sweden	206	1970s - 2010s	1970s	Pop/Rock	4	15	19	0.000003	4494,,,,,,,
1438	Anita Strandell	Sweden	11		1970s	Folk	0	30	30	0.000002	0,,,,,,,
1439	My Blomqvist	Sweden			2000s		0	8	8	0.000002	0,,,,,,,
1440	Olle Eilestam	Sweden			2000s		0	8	8	0.000002	0,,,,,,,
1441	ApologetiX	United States	194	2000s	2000s	Religious	0	611	611	0.000002	0,,,,,,,
1442	The Regents0	United States	81	1960s	1960s	R&B	34	0	34	0.000044	0,,,,,,,
1443	The Beach Boys	United States	2409	1960s - 2010s	1960s	Rock & Roll/Roots	1382	100	1482	0.00106	10635816,,,,,,,
1444	Travoltas	Netherlands	93	1990s - 2000s	1990s	Alternative/Indie Rock	0	8	8	0.000002	0,,,,,,,
1445	The Who	United Kingdom	998	1960s - 2010s	1960s	Hard Rock	691	39	730	0.000763	3450970,,,,,,,
1446	Jan & Dean	United States	726	1950s - 2000s	1950s	Pop/Rock	53	71	124	0.000119	2073795,,,,,,,
1447	Red Squares	Denmark			1960s		0	38	38	0.000002	0,,,,,,,
1448	Brian Wilson	United States	609	1960s - 2010s	1960s	Pop/Rock	70	106	176	0.000086	496028,,,,,,,
1449	The Hounds [SE]	Sweden			1960s		0	8	8	0.000002	0,,,,,,,
1450	Chris Farmer	United States	18	1990s	1990s	Pop/Rock	0	15	15	0.000002	0,,,,,,,
1451	The Buffoons	Netherlands			1960s		0	28	28	0.000002	0,,,,,,,
1452	Humming House	United States	36	2010s	2010s	Folk	0	4	4	0.000002	0,,,,,,,
1453	Adrian Baker	United Kingdom			1970s		0	35	35	0.000002	0,,,,,,,
1454	The Jay Five	Germany			1960s		7	55	62	0.000005	116015,,,,,,,
1455	MC6 a cappella	United States			2010s		0	29	29	0.000002	0,,,,,,,
1456	Taste of Honey	United Kingdom	11	1970s	1970s	Easy Listening	0	12	12	0.000002	0,,,,,,,
1457	Rockfolket	Sweden	1		1970s	Stage & Screen	0	54	54	0.000002	0,,,,,,,
1458	VoicePlay	United States			2000s		0	117	117	0.000002	0,,,,,,,
1459	Kivikasvot	Finland	4		1960s	International	1	7	8	0.000005	14645,,,,,,,
1460	Die Strandjungs	Germany	2		1980s	Pop/Rock	0	10	10	0.000002	0,,,,,,,
1461	The Surfbreakers	United Kingdom			1980s		0	34	34	0.000002	0,,,,,,,
1462	Voice Male [US]	United States			1990s		0	74	74	0.000002	0,,,,,,,
1463	The Chellows	United States	5		1960s	R&B	12	37	49	0.000005	201481,,,,,,,
1464	Gisela and The Spirits	Germany	1		1960s		0	1	1	0.000002	0,,,,,,,
1465	Ultraje a Rigor	Brazil	146	1980s - 1990s	1980s	Latin	2	7	9	0.000004	97533,,,,,,,
1466	UK Beach Boys	United Kingdom			2000s		0	15	15	0.000002	0,,,,,,,
1467	Jan-Inges	Sweden			1960s		0	12	12	0.000002	0,,,,,,,
1468	Russ Abbot	United Kingdom	2		1980s	Stage & Screen	5	24	29	0.000003	7676,,,,,,,
1469	Vince Vance & The Valiants	United States	22	1970s - 2010s	1970s	Pop/Rock	7	7	14	0.000007	29352,,,,,,,
1470	Pur	Germany	366	1980s - 2000s	1980s	Alternative/Indie Rock	11	2	13	0.000007	15017,,,,,,,
1471	Henri D�s	Switzerland	98	1960s - 2000s	1960s	Children's	3	17	20	0.000003	857,,,,,,,
1472	Martin Circus	France	99	1970s - 1980s	1970s	Dance	0	13	13	0.000002	0,,,,,,,
1473	Guys 'n' Dolls	United Kingdom	7		1970s		11	19	30	0.000008	30983,,,,,,,
1474	Prima Vera	Norway			1970s		1	39	40	0.000003	1600,,,,,,,
1475	R�mouns	Germany			2000s		0	12	12	0.000002	0,,,,,,,
1476	Junior Brown	United States	116	1980s - 2010s	1980s	Country	1	14	15	0.000003	337,,,,,,,
1477	The Rip Chords	United States	130	1960s	1960s	Pop/Rock	5	7	12	0.000004	2904,,,,,,,
1478	Ac�Rock	United States			1990s		0	90	90	0.000002	0,,,,,,,
1479	Billy Childish	United Kingdom	716	1970s - 2010s	1970s	Alternative/Indie Rock	0	20	20	0.000002	0,,,,,,,
1480	Thee Headcoats	United Kingdom	319	1980s - 2000s	1980s	Alternative/Indie Rock	0	28	28	0.000002	0,,,,,,,
1481	Daryll-Ann	Netherlands	91	1990s - 2000s	1990s	Alternative/Indie Rock	0	8	8	0.000002	0,,,,,,,
1482	Synkopy 61	Czech Republic	3		1960s	Stage & Screen	0	6	6	0.000002	0,,,,,,,
1483	Matthew Sweet	United States	415	1980s - 2010s	1980s	Alternative/Indie Rock	39	92	131	0.000032	502768,,,,,,,
1484	Cameron Michael Parkes	United States	20	2000s	2000s	Pop/Rock	0	19	19	0.000002	0,,,,,,,
1485	I Barrittas	Italy			1960s		0	4	4	0.000002	0,,,,,,,
1486	Kate Campbell	United States	194	1990s - 2010s	1990s	Folk	0	22	22	0.000002	0,,,,,,,
1487	Gianni Meccia	Italy	13		1960s	Vocal	6	1	7	0.000007	14921,,,,,,,
1488	Les Excentriques	Canada			1960s		0	8	8	0.000002	0,,,,,,,
1489	Kontra	Finland	87	1990s	1990s	Latin	0	35	35	0.000002	0,,,,,,,
1490	Niskavuoren Aarnet	Finland			1990s		0	15	15	0.000002	0,,,,,,,
1491	Brian Gari	United States	173	1990s - 2000s	1990s	Soft Rock	0	22	22	0.000002	0,,,,,,,
1492	June & The Exit Wounds		16	1990s	1990s	Pop/Rock	0	1	1	0.000002	0,,,,,,,
1493	Adam Marsland's Chaos Band	United States			2000s		0	13	13	0.000002	0,,,,,,,
1494	Tatsuro Yamashita	Japan	116	1980s - 2000s	1980s	Foreign Language Rock	5	10	15	0.000004	6355,,,,,,,
1495	The High Llamas	United Kingdom	186	1990s - 2010s	1990s	Alternative/Indie Rock	0	3	3	0.000002	0,,,,,,,
1496	Caballero Reynaldo	Spain	1		2000s	Latin	0	136	136	0.000002	0,,,,,,,
1497	Peggy March	United States	355	1960s - 1990s	1960s	Vocal	74	32	106	0.000036	476951,,,,,,,
1498	Ren�e Martel	Canada			1960s		0	49	49	0.000002	0,,,,,,,
1499	Mitsou	Canada	86	1990s - 2000s	1990s	International	1	3	4	0.000003	223,,,,,,,
1500	Greg Davis	United States	7		2000s	Pop/Rock	0	14	14	0.000002	0,,,,,,,
1501	Les Gam's	France	11		1960s	Pop/Rock	0	16	16	0.000002	0,,,,,,,
1502	Rob de Nijs	Netherlands	652	1960s - 2010s	1960s	Pop/Rock	35	113	148	0.000011	3442409,,,,,,,
1503	Felt	United Kingdom	73	2000s	2000s	Rap	36	1	37	0.000054	342880,,,,,,,
1504	Gary Usher	United States	140	1960s - 1970s	1960s	Rock & Roll/Roots	6	13	19	0.000028	32575,,,,,,,
1505	Toby Keith	United States	459	1990s - 2010s	1990s	Country	21	49	70	0.000007	64301,,,,,,,
1506	The Devil Dogs	United States	69	1980s - 1990s	1980s	Alternative/Indie Rock	0	12	12	0.000002	0,,,,,,,
1507	Silage	United States	28	1990s	1990s	Religious	0	1	1	0.000002	0,,,,,,,
1508	The Hollyridge Strings	United States	103	1960s - 1970s	1960s	Easy Listening	0	175	175	0.000002	0,,,,,,,
1509	Sandy Nelson	United States	443	1950s - 1960s	1950s	Rock & Roll/Roots	16	197	213	0.000006	531328,,,,,,,
1510	Big and Little Choruses - M. H. Stanley Intermediate School Lafayette, California	United States			1970s		0	14	14	0.000002	0,,,,,,
1511	The Roamers	United States			1960s		0	21	21	0.000002	0,,,,,,,
1512	The Surfaris	United States	287	1960s - 2010s	1960s	Rock & Roll/Roots	69	36	105	0.000032	737779,,,,,,,
1513	The Cynics	United States	16		1980s	Pop/Rock	0	5	5	0.000002	0,,,,,,,
1514	Oy George				1980s		0	1	1	0.000002	0,,,,,,,
1515	Madeline Bell	United States	221	1960s - 2010s	1960s	R&B	16	88	104	0.00001	260339,,,,,,,
1516	The Swingle Singers	France	707	1950s - 2000s	1950s	Jazz	0	181	181	0.000002	0,,,,,,,
1517	Thor-Erics	Sweden	8	2010s	2010s	Pop/Rock	0	25	25	0.000002	0,,,,,,,
1518	MAXX Factor	United States	3		2000s		0	4	4	0.000002	0,,,,,,,
1519	Trygve Thue	Norway	13		1990s	International	0	13	13	0.000002	0,,,,,,,
1520	Peeni Waali		16		1980s	Reggae	0	10	10	0.000002	0,,,,,,,
1521	Wildfire [US1]	United States			1970s		0	2	2	0.000002	0,,,,,,,
1522	Top of the Pops	United Kingdom			1960s	Pop/Rock	0	1303	1303	0.000002	0,,,,,,,
1523	Camping		31	2000s	2000s	Pop/Rock	0	3	3	0.000002	0,,,,,,,
1524	Les Machines Molles	Austria			2000s		0	2	2	0.000002	0,,,,,,,
1525	David Garland	United States	61	2000s	2000s	Pop/Rock	0	15	15	0.000002	0,,,,,,,
1526	Sinfonico Honolulu	Italy			2010s		0	36	36	0.000002	0,,,,,,,
1527	Leif Garrett	United States	90	1960s - 2010s	1960s	Pop/Rock	6	30	36	0.000004	19505,,,,,,,
1528	David Lee Roth	United States	132	1970s - 2010s	1970s	Hard Rock	11	24	35	0.000012	66969,,,,,,,
1529	Donut Man	Japan			2000s		0	3	3	0.000002	0,,,,,,,
1530	Better Luck Next Time	United States	64		2000s	Pop/Rock	1	4	5	0.000003	1052,,,,,,,
1531	Scott Bradoka	United States	87	1990s - 2000s	1990s	Rock & Roll/Roots	0	2	2	0.000002	0,,,,,,,
1532	David Hasselhoff	United States	298	1970s - 2010s	1970s	Pop/Rock	5	70	75	0.000003	7514,,,,,,,
1533	Wakey!Wakey!	United States			2000s		0	17	17	0.000002	0,,,,,,,
1534	Leningrad Cowboys	Finland	113	1990s - 2000s	1990s	Alternative/Indie Rock	0	61	61	0.000002	0,,,,,,,
1535	???????? ???????????? {Ansambl Aleksandrova}	Russian Federation			1990s		0	21	21	0.000002	0,,,,,,,
1536	Ricky Martin	Puerto Rico	580	1980s - 2010s	1980s	Latin	55	37	92	0.000016	121549,,,,,,,
1537	Chloe [JP]	Japan			2010s		0	14	14	0.000002	0,,,,,,,
1538	The Chipmunks	United States	554	1950s - 2010s	1950s	Children's	81	222	303	0.000028	5933686,,,,,,,
1539	David Seville	United States	133	1950s - 1960s	1950s	Children's	121	93	214	0.000057	645049,,,,,,,
1540	Wishful Thinking	United Kingdom	41	1980s - 1990s	1980s	Jazz	9	13	22	0.000023	48991,,,,,,,
1541	Rangzen	Italy			2000s		0	62	62	0.000002	0,,,,,,,
1542	Hitoshi Watanabe	Japan	12		2000s	Classical	0	1	1	0.000002	0,,,,,,,
1543	Nancy Sinatra	United States	403	1950s - 2010s	1950s	Pop/Rock	425	144	569	0.000383	8224713,,,,,,,
1544	Celebration [US2]	United States			1970s		1	5	6	0.000003	29,,,,,,,
1545	Richard Ruskin	United States	17		1970s	Folk	0	30	30	0.000002	0,,,,,,,
1546	Lewis Ross [US2]	United States			1980s		0	31	31	0.000002	0,,,,,,,
1547	Hank Marvin	United Kingdom	447	1960s - 1990s	1960s	Rock & Roll/Roots	4	178	182	0.000005	33252,,,,,,,
1548	Mike Love	United States	88	1960s - 2010s	1960s	Pop/Rock	2	30	32	0.000007	104719,,,,,,,
1549	Dark One Lite		310	2000s	2000s	Pop/Rock	0	332	332	0.000002	0,,,,,,,
1550	Rick Cyge	United States			2010s		0	39	39	0.000002	0,,,,,,,
1551	Vocal Spectrum	United States	1		2000s	Country	0	58	58	0.000002	0,,,,,,,
1552	Michael R. Bristow	United States			1990s		0	11	11	0.000002	0,,,,,,,
1553	Princeton Footnotes	United States			1960s		0	142	142	0.000002	0,,,,,,,
1554	Ringmasters	Sweden			2010s		0	21	21	0.000002	0,,,,,,,
1555	The Jets [NL]	Netherlands			1960s		0	19	19	0.000002	0,,,,,,,
1556	The Barron Knights	United Kingdom			1970s		0	48	48	0.000002	0,,,,,,,
1557	Danny Wright	United States	501	1980s - 2000s	1980s	Easy Listening	0	116	116	0.000002	0,,,,,,,
1558	Gidea Park	United Kingdom	24		1970s	Pop/Rock	0	5	5	0.000002	0,,,,,,,
1559	Neil Young	Canada	1219	1960s - 2010s	1960s	Folk	1053	70	1123	0.001007	7002468,,,,,,,
1560	Al Jardine	United States	58	1960s - 2010s	1960s	Pop/Rock	0	11	11	0.000002	0,,,,,,,
1561	Available Jelly		68	1980s - 2000s	1980s	Jazz	0	1	1	0.000002	0,,,,,,,
1562	Jeffrey Foskett	United States	49	1990s	1990s	Alternative/Indie Rock	1	57	58	0.000003	1748,,,,,,,
1563	Andrew Gold	United States	332	1970s - 2010s	1970s	Pop/Rock	32	26	58	0.000022	169178,,,,,,,
1564	The Lady Killers	New Zealand			2000s		0	12	12	0.000002	0,,,,,,,
1565	She & Him	United States	103	2000s - 2010s	2000s	Folk	0	63	63	0.000002	0,,,,,,,
1566	The Untamed Youth	United States	93	1980s - 2000s	1980s	Alternative/Indie Rock	0	7	7	0.000002	0,,,,,,,
1567	Harpy	Japan	21	1990s	1990s	Alternative/Indie Rock	0	1	1	0.000002	0,,,,,,,
1568	Captain & Tennille	United States	190	1970s - 2010s	1970s	Soft Rock	102	68	170	0.000043	1518615,,,,,,,
1569	Michael Robinson	Netherlands	13		1970s	Pop/Rock	0	4	4	0.000002	0,,,,,,,
1570	Bruce & Terry	United States	27	1960s	1960s	Rock & Roll/Roots	3	8	11	0.000005	1128,,,,,,,
1571	Richard Manitoba	United States			1990s		0	2	2	0.000002	0,,,,,,,
1572	Wilson Phillips	United States	125	1980s - 2010s	1980s	Pop/Rock	15	38	53	0.000007	31279,,,,,,,
1573	The Tonics [DE]	Germany			1960s		0	125	125	0.000002	0,,,,,,,
1574	Time Pools		89		2000s	Pop/Rock	0	33	33	0.000002	0,,,,,,,
1575	Joanie Bartels	United States	233	1970s - 1990s	1970s	Children's	1	37	38	0.000003	2914,,,,,,,
1576	The Spartas	United States			1960s		0	5	5	0.000002	0,,,,,,,
1577	Bob Rivers	United States	180	1950s - 2010s	1950s	Stage & Screen	0	94	94	0.000002	0,,,,,,,
1578	Bruce Johnston	United States	63	1960s - 2010s	1960s	Rock & Roll/Roots	1	13	14	0.000003	4871,,,,,,,
1579	Lill Lindfors	Sweden	265	1980s	1980s	Pop/Rock	4	97	101	0.000004	7942,,,,,,,
1580	Anders Linder	Sweden	2		1960s	Pop/Rock	0	17	17	0.000002	0,,,,,,,
1581	Michael Crawford	United Kingdom	1		1960s	Stage & Screen	196	89	285	0.000047	1287707,,,,,,,
1582	Cass Elliot	United States	184	1960s - 1970s	1960s	Pop/Rock	54	24	78	0.000051	401405,,,,,,,
1583	The King's Singers	United Kingdom	832	1960s	1960s	Classical	5	278	283	0.000005	378231,,,,,,,
1584	Mari Wilson	United Kingdom	112	1980s	1980s	Pop/Rock	1	62	63	0.000003	227304,,,,,,,
1585	Doris Day	United States	3296	1930s - 1980s	1930s	Vocal	1523	424	1947	0.000626	12494555,,,,,,,
1586	Laura Zakian	United Kingdom	23		2000s	Jazz	0	63	63	0.000002	0,,,,,,,
1587	Jack Jones	United States	599	1950s - 2010s	1950s	Vocal	239	380	619	0.000088	6357094,,,,,,,
1588	Ann Sally	Japan	65		2000s	Jazz	0	34	34	0.000002	0,,,,,,,
1589	The Royal Philharmonic Orchestra	United Kingdom	4888	1940s	1940s	Classical	12	363	375	0.000079	4616545,,,,,,,
1590	AM/FM	United States	51	2000s	2000s	Alternative/Indie Rock	0	1	1	0.000002	0,,,,,,,
1591	Wall of Voodoo	United States	134	1970s - 1980s	1970s	Alternative/Indie Rock	16	6	22	0.000122	272465,,,,,,,
1592	The Guitar Orchestra				1990s		0	13	13	0.000002	0,,,,,,,
1593	R. Stevie Moore	United States	2193	1970s - 2010s	1970s	Alternative/Indie Rock	1	55	56	0.000003	5074,,,,,,,
1594	Carnie Wilson	United States	55	1980s - 2010s	1980s	Soft Rock	0	41	41	0.000002	0,,,,,,,
1595	Wendy Wilson	United States	21		1990s	Pop/Rock	0	17	17	0.000002	0,,,,,,,
1596	Ronnie Aldrich	United Kingdom	594	1960s - 1990s	1960s	Easy Listening	0	203	203	0.000002	0,,,,,,,
1597	The London Festival Orchestra	United Kingdom			1950s		0	86	86	0.000002	0,,,,,,,
1598	Motel Beds	United States			2010s		0	8	8	0.000002	0,,,,,,,
1599	Mark McGrath	United States	9	1990s - 2000s	1990s	Pop/Rock	2	3	5	0.000002	7,,,,,,,
1600	John Stamos	United States	30		1990s	Pop/Rock	0	4	4	0.000002	0,,,,,,,
1601	Kate Svanholm	Denmark			1980s		0	1	1	0.000002	0,,,,,,,
1602	Garry Blake	United Kingdom	1		1960s	Pop/Rock	0	10	10	0.000002	0,,,,,,,
1603	The Olivia Tremor Control	United States	107	1990s	1990s	Alternative/Indie Rock	0	4	4	0.000002	0,,,,,,,
1604	The Kittens [GB]				1970s		0	3	3	0.000002	0,,,,,,,
1605	The Queers	United States	394	1980s - 2000s	1980s	Alternative/Indie Rock	38	46	84	0.000042	992351,,,,,,,
1606	Kirsty MacColl	United Kingdom	276	1980s - 2000s	1980s	Alternative/Indie Rock	136	23	159	0.000078	654193,,,,,,,
1607	Shonen Knife	Japan	388	1980s - 2020s	1980s	Alternative/Indie Rock	1	28	29	0.000003	1663,,,,,,,
1608	Stefano Bollani	Italy	331	2000s - 2010s	2000s	Jazz	0	140	140	0.000002	0,,,,,,,
1609	Anne Sofie von Otter	Sweden	120	1970s - 2010s	1970s	Classical	2	109	111	0.000003	5241,,,,,,,
1610	Linda Ronstadt	United States	1091	1960s - 2010s	1960s	Soft Rock	172	285	457	0.000112	6530246,,,,,,,
1611	Centro-Matic	United States	210	1990s - 2010s	1990s	Alternative/Indie Rock	0	2	2	0.000002	0,,,,,,,
1612	Fennesz		254	1990s - 2010s	1990s	Electronic	0	3	3	0.000002	0,,,,,,,
1613	Adam Benjamin	United States	66		2000s	Jazz	0	11	11	0.000002	0,,,,,,,
1614	Jacob Lawson				2000s		0	1	1	0.000002	0,,,,,,,
1615	Riki Michele	United States	35	1990s	1990s	Religious	0	1	1	0.000002	0,,,,,,,
1616	Tim Burgess	United Kingdom	67	1980s - 2010s	1980s	Alternative/Indie Rock	0	3	3	0.000002	0,,,,,,,
1617	Shannon Butcher	Canada			2000s		0	36	36	0.000002	0,,,,,,,
1618	Kendra Morris	United States	34	2010s	2010s	R&B	0	16	16	0.000002	0,,,,,,,
1619	Michael Armstrong [US]	United States			2000s		0	144	144	0.000002	0,,,,,,,
1620	Morgan Delt	United States	24	2010s	2010s	Alternative/Indie Rock	0	3	3	0.000002	0,,,,,,,
1621	Aneurin Barnard	United Kingdom	1		2010s	Stage & Screen	0	6	6	0.000002	0,,,,,,,
1622	Danielle Branch	United States			2010s		0	2	2	0.000002	0,,,,,,,
1623	James Pearson	United Kingdom	25		1990s	Jazz	0	66	66	0.000002	0,,,,,,,
1624	Tobias Christl	Germany	12		2010s	Jazz	0	12	12	0.000002	0,,,,,,,
1625	Allan Lieberman		57		2000s	R&B	0	21	21	0.000002	0,,,,,,,
1626	Ronnie Spector	United States	112	1950s - 2010s	1950s	Rock & Roll/Roots	7	48	55	0.00004	3119584,,,,,,,
1627	B.J. Thomas	United States	988	1960s - 2010s	1960s	Country	806	170	976	0.000309	7945452,,,,,,,
1628	Susan Cowsill	United States	39	1960s - 2000s	1960s	Rock & Roll/Roots	0	9	9	0.000002	0,,,,,,,
1629	Keith Moon	United Kingdom	42	1960s - 1970s	1960s	Rock & Roll/Roots	1	9	10	0.000027	123914,,,,,,,
1630	Rivers Cuomo	United States	85	1980s - 2010s	1980s	Alternative/Indie Rock	3	1	4	0.000003	47,,,,,,,
1631	The Ivy League	United Kingdom	112	1960s - 1970s	1960s	British Invasion	37	10	47	0.000021	27527,,,,,,,
1632	The Everly Brothers	United States	1779	1950s - 2010s	1950s	Country	1261	171	1432	0.001043	15516915,,,,,,,
1633	Nat Johnson & The Figureheads	United Kingdom			2000s		0	1	1	0.000002	0,,,,,,,
1634	Andy Pratt	United States	172	1970s - 2010s	1970s	Religious	2	12	14	0.000003	185419,,,,,,,
1635	Mark Doyle [US]	United States			1990s		0	75	75	0.000002	0,,,,,,,
1636	The Real You	United States			2000s		0	1	1	0.000002	0,,,,,,,
1637	Derrick Harris	United States	2		2000s	Religious	0	1	1	0.000002	0,,,,,,,
1638	Koichi Matsuda	Japan			1980s		0	8	8	0.000002	0,,,,,,,
1639	proGrammar	United States	101	2000s	2000s	Rap	0	25	25	0.000002	0,,,,,,,
1640	The Treetops	United Kingdom			1960s		0	2	2	0.000002	0,,,,,,,
1641	Lorrie Morgan	United States	346	1970s - 2010s	1970s	Country	7	83	90	0.000004	116022,,,,,,,
1642	Mazes		48	2000s - 2010s	2000s	Alternative/Indie Rock	0	4	4	0.000002	0,,,,,,,
1643	The Tokens	United States	470	1960s - 1990s	1960s	Pop/Rock	18	17	35	0.000045	204845,,,,,,,
1644	The Wynners	Hong Kong	294	1970s - 2000s	1970s	Pop/Rock	0	46	46	0.000002	0,,,,,,,
1645	Love Society	United States	17	1960s - 1970s	1960s	Pop/Rock	0	2	2	0.000002	0,,,,,,,
1646	California Music	United States	5		1970s		0	8	8	0.000002	0,,,,,,,
1647	Chris White [1]	United Kingdom			1970s		0	1	1	0.000002	0,,,,,,,
1648	Billy Joel	United States	640	1960s - 2010s	1960s	Hard Rock	1064	39	1103	0.000268	2618225,,,,,,,
1649	Erica Smith	United States	16	2000s	2000s	Pop/Rock	0	8	8	0.000002	0,,,,,,,
1650	Grouplove	United States	64	2000s - 2020s	2000s	Alternative/Indie Rock	3	4	7	0.000002	8,,,,,,,
1651	Andrew Loog Oldham	United Kingdom	16	1960s - 1990s	1960s	British Invasion	0	48	48	0.000002	0,,,,,,,
1652	Rachel Fannan	United States	2		2010s	Pop/Rock	0	1	1	0.000002	0,,,,,,,
1653	Katie Foskett	United States			2010s		0	2	2	0.000002	0,,,,,,,
1654	Klaus & Servants	Denmark	7		1970s	Pop/Rock	0	38	38	0.000002	0,,,,,,,
1655	Billy Sullivan	United States	2		2000s	Stage & Screen	0	43	43	0.000002	0,,,,,,,
1656	The Fun and Games	United States	19	1960s	1960s	Pop/Rock	4	1	5	0.000003	243,,,,,,,
1657	The Donnas	United States	196	1990s - 2010s	1990s	Alternative/Indie Rock	2	15	17	0.000003	457,,,,,,,
1658	Teenage Head	Canada	145	1970s - 2000s	1970s	Punk/New Wave	4	14	18	0.000005	97847,,,,,,,
1659	The A-Bones	United States	148	1980s - 2000s	1980s	Alternative/Indie Rock	0	13	13	0.000002	0,,,,,,,
1660	Mama Betty's Band	Germany	3		1960s	Pop/Rock	0	5	5	0.000002	0,,,,,,,
1661	Michel Paje	France	2		1960s	Pop/Rock	4	9	13	0.000004	16758,,,,,,,
1662	Jim O'Rourke	United States	312	1980s - 2010s	1980s	Alternative/Indie Rock	0	14	14	0.000002	0,,,,,,,
1663	Rally	Sweden	3		1990s	Pop/Rock	0	11	11	0.000002	0,,,,,,,
1664	Danny Hutton	United States	16	1960s - 2010s	1960s	Psychedelic/Garage	1	2	3	0.000003	544,,,,,,,
1665	The Chesterfield Kings	United States			1980s		0	47	47	0.000002	0,,,,,,,
1666	Continental Drifters	United States	94	1990s - 2010s	1990s	Alternative/Indie Rock	2	21	23	0.000007	15116,,,,,,,
1667	Klyderne		1		1970s	Stage & Screen	0	7	7	0.000002	0,,,,,,,
1668	Svend Erik Kedeligs Kvartet				1970s		0	7	7	0.000002	0,,,,,,,
1669	Dean & Britta		62	2000s - 2010s	2000s	Alternative/Indie Rock	0	19	19	0.000002	0,,,,,,,
1670	American Spring	United States	2		1970s	Pop/Rock	6	14	20	0.000015	137148,,,,,,,
1671	Marilyn Wilson-Rutherford	United States			2000s		0	1	1	0.000002	0,,,,,,,
1672	Trio Rococo	Denmark	45	1990s	1990s	Classical	0	26	26	0.000002	0,,,,,,,
1673	Brad Mehldau	United States	494	1990s - 2010s	1990s	Jazz	4	209	213	0.000003	7262,,,,,,,
1674	Les Missiles	France	74	1960s	1960s	International	0	21	21	0.000002	0,,,,,,,
1675	Plastic Zoo	Japan			1970s		0	6	6	0.000002	0,,,,,,,
1676	The Quiet Five	United Kingdom	21	1960s	1960s	British Invasion	0	8	8	0.000002	0,,,,,,,
1677	Grandaddy	United States	163	1990s - 2010s	1990s	Alternative/Indie Rock	5	6	11	0.000006	263733,,,,,,,
1678	Joan Jett	United States	191	1970s - 2010s	1970s	Hard Rock	22	69	91	0.000043	1626774,,,,,,,
1679	Carpenters	United States	728	1960s - 1980s	1960s	Pop/Rock	574	94	668	0.000192	3193489,,,,,,,
1680	Status Quo	United Kingdom	1760	1960s - 2010s	1960s	Hard Rock	94	77	171	0.000102	1602335,,,,,,,
1681	Caleigh Peters	United States	6	2000s	2000s	Pop/Rock	0	2	2	0.000002	0,,,,,,,
1682	Dino, Desi and Billy	United States			1960s		14	32	46	0.000031	155431,,,,,,
1683	Gary Hoey	United States	247	1980s - 2010s	1980s	Hard Rock	0	47	47	0.000002	0,,,,,,,
1684	Ricky Van Shelton	United States	221	1980s - 2000s	1980s	Country	2	64	66	0.000005	100920,,,,,,,
1685	feedtime	Australia	146	1980s - 2010s	1980s	Hard Rock	0	12	12	0.000002	0,,,,,,,
1686	The Boomerangs [GB]	United Kingdom			1960s		0	5	5	0.000002	0,,,,,,,
1687	Jalopy Five	United States	22	1960s	1960s	Rock & Roll/Roots	0	83	83	0.000002	0,,,,,,,
1688	naja	Japan	13		2000s	International	0	1	1	0.000002	0,,,,,,,
1689	The Delltones	Australia			1950s		0	61	61	0.000002	0,,,,,,,
1690	Robin the Frog	United States			1970s		0	5	5	0.000002	0,,,,,,,
1691	The Frog Scouts	United States			1990s		0	1	1	0.000002	0,,,,,,,
1692	(((S))) [DK]	Denmark			2010s		0	8	8	0.000002	0,,,,,,,
1693	Gyllene Tider	Sweden	303	1970s - 2010s	1970s	Pop/Rock	9	4	13	0.000013	63694,,,,,,,
1694	Fuzzy	United States	10		1990s	Religious	0	2	2	0.000002	0,,,,,,,
1695	sparkle*jets u.k.	United States	64	1990s - 2000s	1990s	Alternative/Indie Rock	12	15	27	0.000019	106800,,,,,,,
1696	Heartworms		30	1990s	1990s	Alternative/Indie Rock	0	4	4	0.000002	0,,,,,,,
1697	Amy Miles	United States	30		2000s	Pop/Rock	0	1	1	0.000002	0,,,,,,,
1698	Tony Rivers	United Kingdom	65	1960s	1960s	British Invasion	0	8	8	0.000002	0,,,,,,,
1699	Ken Sharp	United States	59	1990s - 2000s	1990s	Punk/New Wave	0	2	2	0.000002	0,,,,,,,
1700	Jay Sherman-Godfrey	United States	20		2000s	Pop/Rock	0	2	2	0.000002	0,,,,,,,
1701	The Smithereens	United States	266	1980s - 2010s	1980s	Alternative/Indie Rock	3	71	74	0.000003	9069,,,,,,,
1702	Truly	United States	46	1990s	1990s	Alternative/Indie Rock	0	2	2	0.000002	0,,,,,,,
1703	Keith Green	United States	219	1960s - 1980s	1960s	Religious	39	4	43	0.000068	666139,,,,,,,
1704	The Hot Pockets	Netherlands			1990s		0	7	7	0.000002	0,,,,,,,
1705	David Troy	Canada			1960s		0	5	5	0.000002	0,,,,,,,
1706	Ray Brown Jr.	United States	44	2000s	2000s	Jazz	0	14	14	0.000002	0,,,,,,,
1707	I Memphis	Italy			1960s		0	4	4	0.000002	0,,,,,,,
1708	Alvarius B.	United States	166	1990s - 2010s	1990s	Art-Rock/Experimental	0	2	2	0.000002	0,,,,,,,
1709	David Bowie	United Kingdom	1715	1960s - 2010s	1960s	Hard Rock	2360	91	2451	0.002725	32278473,,,,,,,
1710	Dressed to Kill Studio Artists	United Kingdom			1990s		0	218	218	0.000002	0,,,,,,,
1711	The Real Group	Sweden	212	1980s - 1990s	1980s	Vocal	1	46	47	0.000003	1174,,,,,,,
1712	Holly Cole	Canada	237	1990s - 2010s	1990s	Vocal	6	166	172	0.000003	200069,,,,,,,
1713	The Nylons	Canada	217	1980s - 2000s	1980s	Vocal	6	85	91	0.000005	17215,,,,,,,
1714	The Manhattan Transfer	United States	562	1960s - 2010s	1960s	Vocal	16	167	183	0.000013	917434,,,,,,,
1715	Mike Batt	United Kingdom	246	1960s - 2010s	1960s	Easy Listening	29	136	165	0.000008	469807,,,,,,,
1716	Justin Hayward	United Kingdom	183	1960s - 2010s	1960s	Art-Rock/Experimental	36	24	60	0.00001	60633,,,,,,,
1717	The London Philharmonic Orchestra	United Kingdom			1930s		8	97	105	0.000004	29179,,,,,,,
1718	Jonatha Brooke	United States	161	1980s - 2010s	1980s	Alternative/Indie Rock	6	10	16	0.000005	14609,,,,,,,
1719	Daniel Johnston	United States	588	1980s - 2010s	1980s	Alternative/Indie Rock	131	19	150	0.000109	769696,,,,,,,
1720	Patrick Riguelle	Belgium			1990s		0	60	60	0.000002	0,,,,,,,
1721	Jan Hautekiet	Belgium	12	2000s	2000s	International	0	11	11	0.000002	0,,,,,,,
1722	Claudine Longet	France	215	1960s - 1970s	1960s	Vocal	14	88	102	0.000014	638797,,,,,,,
1723	The Langley Schools Music Project	Canada	26	1970s	1970s	Pop/Rock	0	22	22	0.000002	0,,,,,,,
1724	West Coast All Stars	United States	7		1990s	Country	0	18	18	0.000002	0,,,,,,,
1725	Athlete	United Kingdom	122	2000s - 2010s	2000s	Alternative/Indie Rock	1	2	3	0.000003	187,,,,,,,
1726	Marilyn Scott	United States	138	1970s - 2000s	1970s	Vocal	1	52	53	0.000003	11672,,,,,,,
1727	The Vogues	United States	148	1950s - 2010s	1950s	Pop/Rock	46	61	107	0.000035	530041,,,,,,,
1728	Glen Campbell	United States	1800	1950s - 2010s	1950s	Country	509	336	845	0.000358	15807469,,,,,,,
1729	Petra Haden	United States	127	1990s - 2010s	1990s	Alternative/Indie Rock	0	64	64	0.000002	0,,,,,,,
1730	Brenda and The Tabulations	United States			1960s		3	12	15	0.000013	10485,,,,,,,
1731	Kevin Kane	Canada	33	1990s	1990s	Alternative/Indie Rock	0	9	9	0.000002	0,,,,,,,
1732	Tony Christie	United Kingdom	379	1970s - 2010s	1970s	Pop/Rock	127	76	203	0.000075	4078286,,,,,,,
1733	Blake	United Kingdom	1		2000s	Punk/New Wave	0	46	46	0.000002	0,,,,,,,
1734	Gary McFarland	United States	253	1960s	1960s	Jazz	2	67	69	0.000004	20456,,,,,,,
1735	The Corrs	Ireland	371	1990s - 2010s	1990s	Alternative/Indie Rock	33	18	51	0.000011	83899,,,,,,,
1736	Kate Miner	United States	29	1990s	1990s	Folk	0	2	2	0.000002	0,,,,,,,
1737	Kim Kuzma	Canada	23	1990s	1990s	Jazz	0	3	3	0.000002	0,,,,,,,
1738	Roch Voisine	Canada	443	1980s - 2010s	1980s	Soft Rock	8	81	89	0.000003	9903,,,,,,,
1739	Catherine Porter	United States	12		1990s	Classical	0	15	15	0.000002	0,,,,,,,
1740	Neil Diamond	United States	841	1950s - 2010s	1950s	Soft Rock	805	129	934	0.000484	6906093,,,,,,,
1741	Dale Earnhardt Jr. Jr.	United States	40	2000s - 2010s	2000s	Alternative/Indie Rock	0	4	4	0.000002	0,,,,,,,
1742	Take 6	United States	326	1980s - 2010s	1980s	Religious	2	70	72	0.000002	211,,,,,,,
1743	Monica Mancini	United States	91	1990s - 2010s	1990s	Jazz	0	52	52	0.000002	0,,,,,,,
1744	Judie Tzuke	United Kingdom	222	1980s - 2010s	1980s	Folk	19	29	48	0.000014	448764,,,,,,,
1745	The Shadows	United Kingdom	1700	1950s - 2000s	1950s	British Invasion	714	324	1038	0.000223	12905460,,,,,,,
1746	Diesel Park West	United Kingdom	112	1980s - 1990s	1980s	Alternative/Indie Rock	1	18	19	0.000003	655,,,,,,,
1747	Olivia Newton-John	Australia	891	1960s - 2010s	1960s	Soft Rock	445	175	620	0.000153	5406471,,,,,,,
1748	The Flaming Lips	United States	838	1980s - 2010s	1980s	Alternative/Indie Rock	57	89	146	0.000014	316263,,,,,,,
1749	Laurence Juber	United Kingdom	312	1990s - 2000s	1990s	Classical	0	121	121	0.000002	0,,,,,,,
1750	The Four King Cousins	United States			1960s		0	11	11	0.000002	0,,,,,,,
1751	Elton John	United Kingdom	1358	1960s - 2020s	1960s	Soft Rock	1572	125	1697	0.000733	14426123,,,,,,,
1752	B.E.F.	United Kingdom	79	1980s - 1990s	1980s	Pop/Rock	0	37	37	0.000002	0,,,,,,,
1753	Shingai Shoniwa	United Kingdom	3	2000s	2000s	Pop/Rock	0	1	1	0.000002	0,,,,,,,
1754	The Nolans	Ireland	134	1970s - 2000s	1970s	Pop/Rock	19	58	77	0.000015	123908,,,,,,,
1755	Joey Heatherton	United States	25	1960s - 1970s	1960s	Vocal	8	9	17	0.000011	48823,,,,,,,
1756	The Mockers		105	1990s - 2000s	1990s	Alternative/Indie Rock	0	4	4	0.000002	0,,,,,,,
1757	Charles Lloyd	United States	448	1960s - 2010s	1960s	Jazz	28	55	83	0.000018	162088,,,,,,,
1758	Jason Moran	United States	213	1990s - 2010s	1990s	Jazz	0	24	24	0.000002	0,,,,,,,
1759	Rock4	Netherlands			2000s		0	92	92	0.000002	0,,,,,,,
1760	Bryan Adams	Canada	80	1980s - 2010s	1980s	Pop/Rock	389	33	422	0.000099	1400009,,,,,,,
1761	Stevie Wonder	United States	1307	1960s - 2010s	1960s	R&B	3209	132	3341	0.001159	16763000,,,,,,,
1762	Chrissie Hynde	United States	145	1970s - 2010s	1970s	Hard Rock	1	33	34	0.000003	14571,,,,,,,
1763	Kylie Minogue	Australia	776	1980s - 2010s	1980s	Dance	154	48	202	0.000074	2956322,,,,,,,
1764	Brian May	United Kingdom	221	1960s - 2010s	1960s	Stage & Screen	4	61	65	0.000004	408625,,,,,,,
1765	Dave Grohl	United States	46	1990s - 2010s	1990s	Alternative/Indie Rock	1	7	8	0.000002	0,,,,,,,
1766	Chris Martin [GB]	United Kingdom			2000s		0	5	5	0.000002	0,,,,,,,
1767	Pharrell Williams	United States	397	1990s - 2010s	1990s	R&B	174	5	179	0.00005	310271,,,,,,,
1768	Jamie Cullum	United Kingdom	291	2000s - 2010s	2000s	Jazz	12	132	144	0.000003	19083,,,,,,,
1769	Baaba Maal	Senegal	257	1980s - 2000s	1980s	International	3	3	6	0.000002	8,,,,,,,
1770	Florence Welch	United Kingdom	21	2000s	2000s	Folk	98	18	116	0.000033	255478,,,,,,,
1771	Eliza Carthy	United Kingdom	302	1990s - 2010s	1990s	Folk	0	19	19	0.000002	0,,,,,,,
1772	Nicola Benedetti	United Kingdom	76	2000s - 2010s	2000s	Classical	0	2	2	0.000002	0,,,,,,,
1773	One Direction	United Kingdom	11	2010s	2010s	Pop/Rock	317	5	322	0.000057	313963,,,,,,,
1774	Emeli Sand�	United Kingdom	156	2000s - 2010s	2000s	Folk	70	18	88	0.000022	439901,,,,,,,
1775	Lorde	New Zealand		1990s	1990s	Heavy Metal	162	5	167	0.000075	485439,,,,,,,
1776	Sam Smith	United Kingdom	11	2010s - 2020s	2010s	Pop/Rock	347	19	366	0.000089	1268176,,,,,,,
1777	Jake Bugg	United Kingdom	84	2010s	2010s	Folk	3	6	9	0.000003	704,,,,,,,
1778	Alison Balsom	United Kingdom	96	2000s - 2010s	2000s	Classical	0	4	4	0.000002	0,,,,,,,
1779	Martin James Bartlett	United Kingdom			2010s		0	1	1	0.000002	0,,,,,,,
1780	Danielle de Niese	Australia	39	2000s - 2010s	2000s	Classical	0	1	1	0.000002	0,,,,,,,
1781	Jaz Dhami	United Kingdom	1		2010s	International	0	1	1	0.000002	0,,,,,,,
1782	Tees Valley Youth Choir	United Kingdom			2010s		0	1	1	0.000002	0,,,,,,,
1783	BBC Concert Orchestra	United Kingdom	537	1960s - 2010s	1960s	Classical	0	56	56	0.000002	0,,,,,,,
1784	Ida Sand	Sweden	51	2000s - 2010s	2000s	Jazz	2	58	60	0.000003	1289,,,,,,,
1785	The Dear Hunter	United States	199	2000s - 2010s	2000s	Alternative/Indie Rock	1	3	4	0.000003	645,,,,,,,
1786	Terry Hall	United Kingdom	122	1980s - 2000s	1980s	Alternative/Indie Rock	0	19	19	0.000002	0,,,,,,,
1787	Kiersten Holine				2010s		0	8	8	0.000002	0,,,,,,,
1788	Dave Edmunds	United Kingdom	473	1960s - 2010s	1960s	Punk/New Wave	106	99	205	0.000122	2833177,,,,,,,
1789	Betty Everett	United States	301	1950s - 2000s	1950s	R&B	34	23	57	0.000051	127278,,,,,,,
1790	Ava Cherry	United States	57	1970s - 1980s	1970s	R&B	2	11	13	0.000032	850558,,,,,,,
1791	MonaLisa Twins	Austria			2000s		0	78	78	0.000002	0,,,,,,,
1792	Accelorater				2010s		0	16	16	0.000002	0,,,,,,,
1793	Niels Noller Olsen	Denmark	1	2010s	2010s	Pop/Rock	0	13	13	0.000002	0,,,,,,,
1794	Sounds Orchestral	United Kingdom	119	1960s - 1970s	1960s	Easy Listening	0	116	116	0.000002	0,,,,,,,
1795	Chris Catalena		1		2010s	Pop/Rock	0	1	1	0.000002	0,,,,,,,
1796	Eric Hansen	United States	123	2000s	2000s	Folk	0	22	22	0.000002	0,,,,,,,
1797	John Pizzarelli	United States	661	1980s - 2010s	1980s	Jazz	1	515	516	0.000003	1065,,,,,,,
1798	Adam Levine	United States	14		2000s	Jazz	25	20	45	0.000004	16501,,,,,,,
1799	Jordan Smith	United States	67	2010s - 2020s	2010s	Pop/Rock	0	28	28	0.000002	0,,,,,,,
1800	Daniel Russell	United Kingdom			2010s		0	47	47	0.000002	0,,,,,,,
1801	Kirsti, Ola & Erik	Norway			2010s		0	9	9	0.000002	0,,,,,,
1802	The Brodsky Quartet	United Kingdom	112	1970s - 2010s	1970s	Classical	7	13	20	0.000003	3485,,,,,,,
1803	Sam Moran	Australia			2010s		0	12	12	0.000002	0,,,,,,,
1804	Emma Pask	Australia	33		1990s	Children's	0	37	37	0.000002	0,,,,,,,
1805	Dave Wilson	United States	1		2000s	Pop/Rock	0	15	15	0.000002	0,,,,,,,
1806	Jillian Edwards	United States			2010s		0	12	12	0.000002	0,,,,,,,
1807	Tami Tappan Damiano	United States	14		1990s	Vocal	0	14	14	0.000002	0,,,,,,,
1808	Kai Warner	Germany	21		1960s	Pop/Rock	0	88	88	0.000002	0,,,,,,,
1809	John Legend	United States	459	2000s - 2020s	2000s	R&B	283	88	371	0.000074	2277684,,,,,,,
1810	yMusic	United States	22	2000s - 2010s	2000s	Classical	0	2	2	0.000002	0,,,,,,,
1811	Cynthia Erivo	United Kingdom	14	2010s	2010s	Stage & Screen	0	8	8	0.000002	0,,,,,,,
1812	Chris Biesterfeldt	United States	29		2010s	Stage & Screen	0	28	28	0.000002	0,,,,,,,
1813	Svetlana and The Delancey Five	United States			2010s		0	11	11	0.000002	0,,,,,,,
1814	The London Symphony Orchestra	United Kingdom	5355	1900s - 2010s	1900s	Classical	643	323	966	0.000125	5878703,,,,,,,
1815	Kina Grannis		65	2000s - 2010s	2000s	Folk	0	78	78	0.000002	0,,,,,,,
1816	Imaginary Future	United States			2010s		0	14	14	0.000002	0,,,,,,,
1817	Brandi Carlile	United States	131	2000s - 2020s	2000s	Alternative/Indie Rock	30	23	53	0.000045	438290,,,,,,,
1818	Liz Menezes	United States	19		2000s	Pop/Rock	0	27	27	0.000002	0,,,,,,,
1819	Randy Napoleon	United States	51	2000s	2000s	Jazz	0	38	38	0.000002	0,,,,,,,
1820	The Portsmouth Sinfonia	United Kingdom			1970s		0	31	31	0.000002	0,,,,,,,
1821	John Basile	United States	107	1980s - 2000s	1980s	Jazz	0	110	110	0.000002	0,,,,,,,
1822	Dale Turner	United States	22		2000s	Pop/Rock	0	10	10	0.000002	0,,,,,,,
1823	John Foreman	Australia	6		1990s	Stage & Screen	0	5	5	0.000002	0,,,,,,,
1824	Matt McAndrew	United States	19	2010s - 2020s	2010s	Pop/Rock	1	12	13	0.000003	856,,,,,,,
1825	Sarah Maclaine	Australia	1		2010s	Latin	0	10	10	0.000002	0,,,,,,,
1826	Avenged Sevenfold	United States	203	1990s - 2020s	1990s	Heavy Metal	46	7	53	0.000023	137921,,,,,,,
1827	Walk Off the Earth	Canada			2000s		0	70	70	0.000002	0,,,,,,,
1828	Randy Porter	United States	94	1980s - 2000s	1980s	Jazz	0	84	84	0.000002	0,,,,,,,
1829	Madeline Eastman	United States	87	1990s - 2000s	1990s	Vocal	0	74	74	0.000002	0,,,,,,,
1830	Anne Lise Gj�st�l	Norway	34		1970s	Electronic	0	12	12	0.000002	0,,,,,,,
1831	Big Paulus				1990s		0	4	4	0.000002	0,,,,,,,
1832	Awaken a cappella	United States	40		1990s	Pop/Rock	0	54	54	0.000002	0,,,,,,,
1833	Columbia Kingsmen	United States			1990s		0	29	29	0.000002	0,,,,,,,
1834	The Binghamton Crosbys	United States			1990s		0	94	94	0.000002	0,,,,,,,
1835	Amanda Faith	Canada			2000s		0	28	28	0.000002	0,,,,,,,
1836	Dalton Rapattoni	United States	3	2010s	2010s	Pop/Rock	0	2	2	0.000002	0,,,,,,,
1837	Lisa Lawalin	United States			1970s		0	6	6	0.000002	0,,,,,,,
1838	The Erin Orchestra		1		2010s	Pop/Rock	0	16	16	0.000002	0,,,,,,,
1839	Meg Birch	United Kingdom	1		2010s	Pop/Rock	0	123	123	0.000002	0,,,,,,,
1840	The Morning Benders	United States	34	2000s - 2010s	2000s	Alternative/Indie Rock	0	21	21	0.000002	0,,,,,,,
1841	Seamus Blake	United States	159	1990s - 2010s	1990s	Jazz	0	18	18	0.000002	0,,,,,,,
1842	Marc Martel	Canada			2010s		0	34	34	0.000002	0,,,,,,,
1843	Jubilant Sykes	United States	28	1990s - 2000s	1990s	Vocal	0	10	10	0.000002	0,,,,,,,
1844	Tammy Trent	United States	79	1990s - 2000s	1990s	Religious	0	1	1	0.000002	0,,,,,,,
1845	Jars of Clay	United States	376	1990s - 2010s	1990s	Alternative/Indie Rock	19	23	42	0.000005	111431,,,,,,,
1846	Daniel Evans	United Kingdom	22	2000s	2000s	Stage & Screen	0	95	95	0.000002	0,,,,,,,
1847	Bella River	United Kingdom			2010s		0	11	11	0.000002	0,,,,,,,
1848	Louisa Johnson	United Kingdom	1		2010s	Electronic	1	9	10	0.000002	80,,,,,,,
1849	Isabelle Antena	France	252	1980s - 2000s	1980s	Jazz	1	22	23	0.000003	619,,,,,,,
1850	Maria Jo�o	Portugal	185	1980s - 2000s	1980s	Latin	0	32	32	0.000002	0,,,,,,,
1851	M�rio Laginha	Portugal	159		2000s	Jazz	0	20	20	0.000002	0,,,,,,,
1852	Steve Douglas	United States	1	1960s - 1980s	1960s	Pop/Rock	0	7	7	0.000002	0,,,,,,,
1853	Natalie Maines	United States	19	1990s - 2010s	1990s	Country	1	10	11	0.000003	665,,,,,,,
1854	Cathi Ogden	Australia	20		2000s	Electronic	0	12	12	0.000002	0,,,,,,,
1855	Philipp Van Endert	Germany	10	1990s	1990s	Jazz	0	18	18	0.000002	0,,,,,,,
1856	Panda Transport	United States	20		2010s	Pop/Rock	0	7	7	0.000002	0,,,,,,,
1857	Fog [US1]	United States			2000s		0	37	37	0.000002	0,,,,,,,
1858	Jimmy Webb	United States	302	1960s - 2010s	1960s	Pop/Rock	89	70	159	0.000062	1170724,,,,,,,
1859	The Ten Tenors	Australia	184	1990s - 2010s	1990s	Classical	0	52	52	0.000002	0,,,,,,,
1860	Elisa Rodrigues	Portugal	22		2010s	Pop/Rock	0	8	8	0.000002	0,,,,,,,
1861	Derek Webb	United States	93	2000s	2000s	Religious	0	24	24	0.000002	0,,,,,,,
1862	Darren Day	United Kingdom	29		1990s	Easy Listening	0	16	16	0.000002	0,,,,,,,
1863	Will Taylor [US]	United States			1990s		1	138	139	0.000003	5481,,,,,,,
1864	Nicholas Wells	United States	29		2000s	Easy Listening	0	4	4	0.000002	0,,,,,,,
1865	Annie Bosko	United States			2010s		0	8	8	0.000002	0,,,,,,,
1866	Pentatonix	United States	229	2010s	2010s	Vocal	2	140	142	0.000004	11380,,,,,,,
1867	Clarksdale Bros.	Switzerland			2000s		0	148	148	0.000002	0,,,,,,,
1868	Wayne Hussey	United Kingdom	28		2000s	Pop/Rock	0	7	7	0.000002	0,,,,,,,
1869	Ingrid James	Australia	10		2000s	Jazz	0	63	63	0.000002	0,,,,,,,
1870	John Reeves	United Kingdom	2		2000s	Jazz	0	16	16	0.000002	0,,,,,,,
1871	Tom Collier	United States	52	1970s - 2000s	1970s	Jazz	0	12	12	0.000002	0,,,,,,,
1872	David Ritchie Coalition		1		2000s	International	0	1	1	0.000002	0,,,,,,,
1873	Brady Harris	United States	71	1990s - 2000s	1990s	Pop/Rock	0	18	18	0.000002	0,,,,,,,
1874	Sugarpie and The Candymen	Italy			2000s		0	51	51	0.000002	0,,,,,,,
1875	Todd Rundgren	United States	1135	1960s - 2010s	1960s	Hard Rock	140	41	181	0.000097	1704119,,,,,,,
1876	The First Edition	United States	181	1960s - 1970s	1960s	Soft Rock	76	31	107	0.000099	433207,,,,,,,
1877	Charlie McCoy [US2]	United States			1960s		0	208	208	0.000002	0,,,,,,,
1878	The Cowsills	United States	190	1960s - 2010s	1960s	Pop/Rock	23	16	39	0.000178	372199,,,,,,,
1879	Kate Dimbleby	United Kingdom	23	1990s - 2000s	1990s	Vocal	0	42	42	0.000002	0,,,,,,,
1880	The Troggs	United Kingdom	460	1960s - 2010s	1960s	British Invasion	138	18	156	0.000152	800355,,,,,,,
1881	Gym Class Heroes	United States	171	2000s - 2010s	2000s	Rap	21	3	24	0.000004	16113,,,,,,,
1882	Fleshhouse				1990s		0	1	1	0.000002	0,,,,,,,
1883	Atomic Kitten	United Kingdom	262	1990s - 2000s	1990s	Dance	6	10	16	0.000014	102940,,,,,,,
1884	Cliff Richard	United Kingdom	2666	1950s - 2010s	1950s	Rock & Roll/Roots	692	505	1197	0.000206	11717271,,,,,,,
1885	Emma Bunton	United Kingdom	87	2000s - 2010s	2000s	Dance	0	24	24	0.000002	0,,,,,,,
1886	Vic Ferrari Band	United States			2010s		0	11	11	0.000002	0,,,,,,,
1887	The A.Y.U. Quartet	United States	36	1990s	1990s	Pop/Rock	0	17	17	0.000002	0,,,,,,,
1888	Secret Chiefs 3	United States	168	1990s - 2000s	1990s	Alternative/Indie Rock	0	4	4	0.000002	0,,,,,,,
1889	Heart	Canada	10	1960s - 1970s	1960s	Psychedelic/Garage	82	33	115	0.000053	649693,,,,,,,
1890	The Boys Choir of Harlem	United States	179	1990s - 2000s	1990s	Religious	6	9	15	0.000003	87,,,,,,,
1891	Hugo Montenegro	United States	406	1950s - 1980s	1950s	Easy Listening	8	136	144	0.000004	21727,,,,,,,
1892	Frank Sch�bel	Germany	334	1990s - 2000s	1990s	Pop/Rock	4	20	24	0.000003	29803,,,,,,,
1893	Psychic TV	United Kingdom	797	1980s - 2010s	1980s	Alternative/Indie Rock	0	5	5	0.000002	0,,,,,,,
1894	Freeway Philharmonic		55	1990s	1990s	Easy Listening	0	4	4	0.000002	0,,,,,,,
1895	Hiroshi Takano	Japan	21		1990s	International	4	23	27	0.000003	2919,,,,,,,
1896	Noriyuki Makihara	Japan	167	1990s - 2000s	1990s	Foreign Language Rock	6	4	10	0.000004	15100,,,,,,,
1897	Peter Knight [GB1]	United Kingdom			1950s		160	87	247	0.000054	1408779,,,,,,,
1898	Floyd Cramer	United States	823	1950s - 1990s	1950s	Country	91	370	461	0.000026	2894092,,,,,,,
1899	33Tours	Canada			2010s		0	11	11	0.000002	0,,,,,,,
1900	The Black Angels	United States	104	2000s - 2010s	2000s	Alternative/Indie Rock	0	2	2	0.000002	0,,,,,,,
1901	Vocal Six	Sweden			1990s		0	29	29	0.000002	0,,,,,,,
1902	The Mighty Echoes	United States	67	1990s - 2000s	1990s	R&B	0	60	60	0.000002	0,,,,,,,
1903	The Chambers Brothers	United States	206	1950s - 2010s	1950s	R&B	20	52	72	0.000053	493513,,,,,,,
1904	Nina Hagen	Germany	502	1970s - 2010s	1970s	Alternative/Indie Rock	6	86	92	0.000004	28586,,,,,,,
1905	The Gino Marinello Orchestra		20		1980s	International	0	197	197	0.000002	0,,,,,,,
1906	Alex Bollard	Netherlands	16	1990s	1990s	Easy Listening	0	95	95	0.000002	0,,,,,,,
1907	The London Starlight Orchestra				1980s		0	138	138	0.000002	0,,,,,,,
1908	The Duke's Men of Yale	United States			2000s		0	91	91	0.000002	0,,,,,,,
1909	TUKUO	United Kingdom			2010s		0	59	59	0.000002	0,,,,,,,
1910	VOCES8	United Kingdom	97	2000s - 2020s	2000s	Classical	0	34	34	0.000002	0,,,,,,,
1911	Hampton String Quartet	United States	96	1980s - 2000s	1980s	Easy Listening	0	62	62	0.000002	0,,,,,,,
1912	Camille and Kennerly	United States	28	2010s	2010s	Pop/Rock	0	65	65	0.000002	0,,,,,,,
1913	California Guitar Trio		171	1990s - 2000s	1990s	Blues	0	29	29	0.000002	0,,,,,,,
1914	Catimini	France			1990s		0	12	12	0.000002	0,,,,,,,
1915	Bj�rgvin Halld�rsson	Iceland	27	1960s - 2000s	1960s	Pop/Rock	0	9	9	0.000002	0,,,,,,,
1916	The Honeys	United States	93	1960s - 1990s	1960s	Pop/Rock	1	7	8	0.000003	235,,,,,,,
1917	Frank Black	United States	3		1990s	Rap	4	55	59	0.000003	7654,,,,,,,
1918	The Levellers	United Kingdom	409	1990s - 2010s	1990s	Alternative/Indie Rock	0	7	7	0.000002	0,,,,,,,
1919	The UFO Club		12		2010s	Pop/Rock	0	1	1	0.000002	0,,,,,,,
1920	The Hep Stars	Sweden			1960s		21	59	80	0.000008	291601,,,,,,,
1921	Rincon Surfside Band	United States			1960s		0	12	12	0.000002	0,,,,,,,
1922	Fourways	Denmark	3		1960s	Pop/Rock	0	4	4	0.000002	0,,,,,,,
1923	The Simple Image	New Zealand			1960s		0	11	11	0.000002	0,,,,,,,
1924	Stephan Sulke	Switzerland	241	1970s - 1980s	1970s	Pop/Rock	14	1	15	0.000003	20,,,,,,,
1925	The In-Sect	United Kingdom			1960s		0	9	9	0.000002	0,,,,,,,
1926	Kevin Max	United States	129	2000s	2000s	Religious	0	22	22	0.000002	0,,,,,,,
1927	Jimmy Abegg	United States	5		2000s	Religious	0	2	2	0.000002	0,,,,,,,
1928	Roy Orbison	United States	1589	1950s - 1980s	1950s	Rock & Roll/Roots	893	107	1000	0.000441	5335904,,,,,,,
1929	New Jordal Swingers	Norway			1970s		1	167	168	0.000003	1814,,,,,,,
1930	Herman Brood	Netherlands	237	1960s - 2000s	1960s	Blues	5	49	54	0.000004	26076,,,,,,,
1931	Steve Miller	United States	1		1960s	Classical	0	19	19	0.000002	0,,,,,,,
1932	Flea	United States	46	1980s - 2010s	1980s	Alternative/Indie Rock	0	8	8	0.000002	0,,,,,,,
1933	Br�drene Olsen	Denmark	112	1960s - 2000s	1960s	Folk	16	90	106	0.000008	1120933,,,,,,,
1934	Tony Kenny	Ireland	153	1990s	1990s	International	0	12	12	0.000002	0,,,,,,,
1935	The Original Sins	United States			1980s		0	7	7	0.000002	0,,,,,,,
1936	Safari Season	Sweden	14	2000s	2000s	Pop/Rock	0	2	2	0.000002	0,,,,,,,
1937	T. Graham Brown	United States	280	1980s - 2000s	1980s	Country	8	30	38	0.000007	114490,,,,,,,
1938	Sannex	United States	48	2010s	2010s	Pop/Rock	0	4	4	0.000002	0,,,,,,,
1939	Jody Wildgoose		14		2000s	Pop/Rock	0	1	1	0.000002	0,,,,,,,
1940	Bobby Vee	United States	1037	1950s - 1970s	1950s	Pop/Rock	196	192	388	0.000139	3273345,,,,,,,
1941	Robb Storme	United Kingdom			1960s		0	7	7	0.000002	0,,,,,,,
1942	Mathilde Santing	Netherlands	129	1980s - 2010s	1980s	Pop/Rock	0	180	180	0.000002	0,,,,,,,
1943	Jodie Marie	United Kingdom	13	2010s	2010s	Alternative/Indie Rock	0	1	1	0.000002	0,,,,,,,
1944	Thurston Moore	United States	221	1980s - 2010s	1980s	Alternative/Indie Rock	2	8	10	0.000005	37677,,,,,,,
1945	Cool Ghouls	United States	35	2010s	2010s	Alternative/Indie Rock	0	1	1	0.000002	0,,,,,,,
1946	The Lightning Seeds	United Kingdom	151	1980s - 2010s	1980s	Alternative/Indie Rock	12	16	28	0.000005	30146,,,,,,,
1947	Malcolm Ross	United Kingdom	42	1970s - 2000s	1970s	Alternative/Indie Rock	0	3	3	0.000002	0,,,,,,,
1948	The Apples in Stereo	United States	210	1990s - 2000s	1990s	Alternative/Indie Rock	1	3	4	0.000003	36,,,,,,,
1949	Phil Madeira	United States	45	1970s - 2000s	1970s	Country	0	2	2	0.000002	0,,,,,,,
1950	The Rubinoos	United States	205	1970s - 2010s	1970s	Punk/New Wave	8	25	33	0.000006	387810,,,,,,,
1951	Geraint Watkins	United Kingdom	94	1970s - 2010s	1970s	Rock & Roll/Roots	14	28	42	0.000004	21023,,,,,,,
1952	Don Costa	United States	54	1950s - 1980s	1950s	Easy Listening	102	151	253	0.000067	987322,,,,,,,
1953	Douglas T. Stewart				1990s		0	4	4	0.000002	0,,,,,,,
1954	Vazelina Bilopph�ggers	Norway	167		1980s	Stage & Screen	2	102	104	0.000003	102859,,,,,,,
1955	Formatia Coral				1960s		0	2	2	0.000002	0,,,,,,,
1956	The Radio Sweethearts	United Kingdom			1990s		0	7	7	0.000002	0,,,,,,,
1957	Ten Masked Men	United Kingdom			1990s		0	52	52	0.000002	0,,,,,,,
1958	Pennywise	United States	281	1980s - 2010s	1980s	Alternative/Indie Rock	7	15	22	0.000012	207578,,,,,,,
1959	Bakersfield Boogie Boys		4	1980s	1980s	Pop/Rock	0	4	4	0.000002	0,,,,,,,
1960	The Starlings	United Kingdom	5	1950s	1950s	R&B	0	19	19	0.000002	0,,,,,,,
1961	Sawyer Brown	United States	310	1980s - 2010s	1980s	Country	4	9	13	0.000003	2437,,,,,,,
1962	Red Hot Chili Peppers	United States	466	1980s - 2010s	1980s	Alternative/Indie Rock	189	32	221	0.000029	717943,,,,,,,
1963	Evan and Jaron	United States			1990s		1	2	3	0.000002	2,,,,,,,
1964	Kitts	Sweden			1970s		0	23	23	0.000002	0,,,,,,,
1965	Goda Hopp	Sweden			2010s		0	7	7	0.000002	0,,,,,,,
1966	Hi-Standard	Japan	76	1990s - 2000s	1990s	Alternative/Indie Rock	5	17	22	0.000008	44504,,,,,,,
1967	Out of the Blue [Yale]	United States			1990s		0	182	182	0.000002	0,,,,,,,
1968	Ernos	Finland	31		1960s	Pop/Rock	2	23	25	0.000003	1208,,,,,,,
1969	Punk Rock Factory	United Kingdom			2010s		0	15	15	0.000002	0,,,,,,,
1970	Michael Simmons	United States			2010s		0	23	23	0.000002	0,,,,,,,
1971	Patrick Wolf	United Kingdom	112	2000s	2000s	Folk	1	2	3	0.000003	91,,,,,,,
1972	Sixpence None the Richer	United States	157	1990s - 2010s	1990s	Religious	26	26	52	0.000007	740771,,,,,,,
1973	Susan Werner	United States	138	1990s - 2000s	1990s	Folk	9	12	21	0.000003	5663,,,,,,,
1974	Gaz Coombes	United Kingdom	52	1990s - 2010s	1990s	Alternative/Indie Rock	0	2	2	0.000002	0,,,,,,,
1975	Feelds	Japan			1990s		0	1	1	0.000002	0,,,,,,,
1976	Aimee Mann	United States	233	1980s - 2010s	1980s	Alternative/Indie Rock	22	27	49	0.000008	73637,,,,,,,
1977	Michael Penn	United States	103	1980s - 2010s	1980s	Alternative/Indie Rock	2	4	6	0.000005	14762,,,,,,,
1978	Lisa Bassenge	Germany	66	2000s	2000s	Jazz	0	78	78	0.000002	0,,,,,,,
1979	Shannon & The Clams	United States	77	2000s - 2010s	2000s	Alternative/Indie Rock	0	1	1	0.000002	0,,,,,,,
1980	Kat Edmonson	United States	77	2000s - 2020s	2000s	Jazz	0	22	22	0.000002	0,,,,,,,
1981	Joe Stilgoe	United Kingdom	92		2010s	Jazz	0	73	73	0.000002	0,,,,,,,
1982	Jim James	United States	156	1990s - 2010s	1990s	Alternative/Indie Rock	0	31	31	0.000002	0,,,,,,,
1983	Louis Philippe	France	339	1980s - 2000s	1980s	Alternative/Indie Rock	0	5	5	0.000002	0,,,,,,,
1984	Dean Brodrick	United Kingdom	14		1990s	Stage & Screen	0	1	1	0.000002	0,,,,,,,
1985	Mazarin		40	1990s - 2000s	1990s	Alternative/Indie Rock	0	1	1	0.000002	0,,,,,,,
1986	Les Limi�anas	France			2010s		0	8	8	0.000002	0,,,,,,,
1987	Christian Bland		1	2000s	2000s	Pop/Rock	0	2	2	0.000002	0,,,,,,,
1988	Sonic Youth	United States	640	1980s - 2010s	1980s	Alternative/Indie Rock	84	26	110	0.00008	1617695,,,,,,,
1989	Aaron Sprinkle	United States	49	1990s - 2010s	1990s	Alternative/Indie Rock	0	2	2	0.000002	0,,,,,,,
1990	Alex Chilton	United States	447	1960s - 2000s	1960s	Rock & Roll/Roots	15	75	90	0.000013	552109,,,,,,,
1991	Sharky's Machine				1990s		0	1	1	0.000002	0,,,,,,,
1992	The Shaking Phantoms	Denmark			1960s		0	3	3	0.000002	0,,,,,,,
1993	Micah P. Hinson	United States	125	2000s - 2010s	2000s	Alternative/Indie Rock	2	14	16	0.000003	10457,,,,,,,
1994	Peanut [TT]	Trinidad and Tobago			1960s		0	1	1	0.000002	0,,,,,,,
1995	Reigning Sound	United States			2000s		0	12	12	0.000002	0,,,,,,,
1996	Jeffrey Lewis	United States	116	2000s - 2010s	2000s	Folk	0	20	20	0.000002	0,,,,,,,
1997	Wooden Wand	United States	101	2000s - 2010s	2000s	Psychedelic/Garage	0	4	4	0.000002	0,,,,,,,
1998	Janet Simpson	United States	3		2010s	Pop/Rock	0	1	1	0.000002	0,,,,,,,
1999	Short Hair Front	Japan			1990s		0	1	1	0.000002	0,,,,,,,
[truncated: 104,096 more rows]
